# Supplementary material for: Differential expression of genes related to gain and intake in the liver of beef cattle
Source: BMC Res Notes. 2017 Jan 3;10:1. doi: 10.1186/s13104-016-2345-3 (PMC5217266; doi:10.1186/s13104-016-2345-3)
Supplement: Supplementary file 2 — Additional file 2: Table S2. Differentially expressed genes in steer liver. LSMEANS by phenotypic quadrant, nominal P values and FDR p values are presented. Table includes the list of differentially expressed genes with nominal P < 0.05. [file 13104_2016_2345_MOESM2_ESM.xlsx]

## Sheet: Sheet1
Supplementary Table 2. Differentially expressed genes in steer liver. LSMEANS by phenotypic quadrant, nominal p-values and FDR p-values are presented.
Gene Symbol1	Transcript ID2	Q1 LSMEANS3	Q1 SE4	Q2 LSMEANS	Q2 SE	Q3 LSMEANS	Q3 SE	Q4 LSMEANS	Q4 SE	P5	FDR p-value6	rank7
	12912549	4.57417	0.161443	6.37708	0.161443	5.01341	0.161443	4.95622	0.161443	2.39154e-05	0.583847	1
	12806700	9.76331	0.0830162	9.07026	0.0830162	9.61275	0.0830162	9.86737	0.0830162	9.13255e-05	0.995282	2
Olfr1259	12727720	6.88878	0.0971369	7.05692	0.0971369	7.75684	0.0971369	6.94667	0.0971369	0.000122306	0.995282	3
ARID3B	12793119	6.21073	0.085744	6.44301	0.085744	6.46376	0.085744	7.01821	0.085744	0.0001725	1.05281	4
RASSF6	12874454	6.8457	0.0728205	6.32853	0.0728205	6.49536	0.0728205	6.89258	0.0728205	0.00030923	1.16811	5
	12914765	5.81179	0.0592838	5.79412	0.0592838	5.91308	0.0592838	6.25927	0.0592838	0.000400409	1.16811	6
	12677223	6.46305	0.224981	5.91555	0.224981	7.79251	0.224981	6.27286	0.224981	0.000404525	1.16811	7
SEPT1	12816434	7.75701	0.0719773	7.54688	0.0719773	7.23545	0.0719773	7.79462	0.0719773	0.000496098	1.16811	8
SH3BP4	12838841	7.46036	0.0590228	7.72883	0.0590228	7.60738	0.0590228	7.95558	0.0590228	0.000512984	1.16811	9
	12912791	9.56915	0.208215	9.85869	0.208215	8.94499	0.208215	10.7213	0.208215	0.000518203	1.16811	10
SMAD6	12688966	7.28226	0.0734665	7.13455	0.0734665	7.37185	0.0734665	7.74451	0.0734665	0.000526327	1.16811	11
SFT2D2	12843593	11.4832	0.104808	11.074	0.104808	11.611	0.104808	11.9347	0.104808	0.000751499	1.42745	12
	12687118	6.28225	0.0956212	5.99169	0.0956212	5.5163	0.0956212	5.81252	0.0956212	0.000831191	1.42745	13
	12818760	6.11768	0.0768501	6.41946	0.0768501	5.85708	0.0768501	5.89994	0.0768501	0.000853973	1.42745	14
ZDHHC14	12897316	7.36608	0.0687747	7.8	0.0687747	7.68302	0.0687747	7.34408	0.0687747	0.000917865	1.42745	15
MRPS14	12738739	7.62101	0.0748571	7.57123	0.0748571	8.11246	0.0748571	7.8539	0.0748571	0.000935531	1.42745	16
	12818747	5.81423	0.0847919	6.19993	0.0847919	5.53177	0.0847919	5.94841	0.0847919	0.00101057	1.45124	17
	12902502	5.83328	0.143077	6.31503	0.143077	5.29382	0.143077	5.39942	0.143077	0.00108498	1.45899	18
	12674889	6.99861	0.218567	5.894	0.218567	7.25462	0.218567	7.49452	0.218567	0.00114274	1.45899	19
	12811249	5.59417	0.0632054	6.08126	0.0632054	5.84009	0.0632054	5.92431	0.0632054	0.00119526	1.45899	20
TMEM168	12851703	8.92882	0.0891187	8.51681	0.0891187	9.19978	0.0891187	8.95111	0.0891187	0.00134122	1.51341	21
	12912283	7.24827	0.163968	7.26168	0.163968	7.25676	0.163968	6.21915	0.163968	0.00139194	1.51341	22
ANGPT2	12824843	6.75574	0.179343	7.54174	0.179343	6.27292	0.179343	6.46725	0.179343	0.00158579	1.51341	23
TMEM192	12747931	7.98569	0.101055	7.67471	0.101055	8.23905	0.101055	8.38958	0.101055	0.00164274	1.51341	24
	12910869	4.96342	0.0761128	5.27039	0.0761128	5.5016	0.0761128	5.40568	0.0761128	0.00171336	1.51341	25
	12910162	12.5001	0.13462	11.8778	0.13462	12.1065	0.13462	12.8111	0.13462	0.00173759	1.51341	26
PUS1	12746763	8.08446	0.103141	8.0036	0.103141	7.78471	0.103141	7.37572	0.103141	0.00174051	1.51341	27
PROKR1	12698512	6.92791	0.0949516	6.50958	0.0949516	6.94893	0.0949516	7.21594	0.0949516	0.00175582	1.51341	28
PCSK4	12884416	6.27822	0.0770524	5.93251	0.0770524	5.70455	0.0770524	5.99406	0.0770524	0.00179777	1.51341	29
EI24	12831379	11.1255	0.112271	10.6311	0.112271	11.2518	0.112271	11.4264	0.112271	0.00190934	1.55376	30
PQLC3	12704518	6.53555	0.0902916	6.38984	0.0902916	6.56322	0.0902916	7.011	0.0902916	0.00229804	1.66662	31
	12756695	12.2565	0.266064	10.5602	0.266064	11.2219	0.266064	10.6124	0.266064	0.0023514	1.66662	32
	12913677	7.68156	0.244692	8.65141	0.244692	7.37067	0.244692	6.94672	0.244692	0.00236526	1.66662	33
	12731172	8.64868	0.367378	8.91981	0.367378	7.65838	0.367378	6.52623	0.367378	0.00239691	1.66662	34
	12914613	6.27856	0.0861464	6.02951	0.0861464	6.55107	0.0861464	6.0124	0.0861464	0.00251084	1.66662	35
SPTSSB	12682639	9.48355	0.194975	9.49151	0.194975	10.4809	0.194975	10.467	0.194975	0.00264095	1.66662	36
	12674907	7.27703	0.185036	7.92586	0.185036	6.72368	0.185036	7.75584	0.185036	0.0026705	1.66662	37
	12912859	8.06922	0.276633	6.17301	0.276633	7.33294	0.276633	7.56925	0.276633	0.00277451	1.66662	38
LAMA5	12714256	7.71518	0.0290791	7.73149	0.0290791	7.89254	0.0290791	7.8331	0.0290791	0.00278564	1.66662	39
FASTKD2	12777308	9.21136	0.0974107	8.56553	0.0974107	9.06712	0.0974107	8.85234	0.0974107	0.00292447	1.66662	40
	12677915	8.01382	0.149991	7.99055	0.149991	7.80502	0.149991	7.09849	0.149991	0.00310072	1.66662	41
Tmbim7	12856037	6.46229	0.0784552	6.69215	0.0784552	6.18158	0.0784552	6.609	0.0784552	0.00313214	1.66662	42
GCNT3	12693726	5.46593	0.0848891	5.39519	0.0848891	5.59871	0.0848891	5.93894	0.0848891	0.0032608	1.66662	43
RALYL	12725347	5.73538	0.0914836	6.25784	0.0914836	5.79451	0.0914836	6.14682	0.0914836	0.00350799	1.66662	44
	12803480	6.06863	0.142493	5.55645	0.142493	5.30853	0.142493	6.1151	0.142493	0.00401485	1.66662	45
	12675373	7.94939	0.176937	7.59302	0.176937	8.06802	0.176937	8.76149	0.176937	0.00404258	1.66662	46
	12675669	7.07653	0.181813	6.57182	0.181813	7.03	0.181813	7.78254	0.181813	0.00422705	1.66662	47
JAG1	12721237	9.01121	0.136773	8.65921	0.136773	9.29627	0.136773	9.52938	0.136773	0.00427726	1.66662	48
	12710996	5.28359	0.0863791	5.74428	0.0863791	5.7501	0.0863791	5.77578	0.0863791	0.00429306	1.66662	49
	12869746	6.4523	0.0912894	6.73539	0.0912894	6.67084	0.0912894	7.05637	0.0912894	0.00437995	1.66662	50
	12705107	4.98872	0.192646	4.36893	0.192646	3.70621	0.192646	4.28897	0.192646	0.00453102	1.66662	51
TMEM30B	12696636	11.149	0.12573	10.6994	0.12573	11.5037	0.12573	11.3046	0.12573	0.00455852	1.66662	52
	12713303	4.57029	0.0977439	4.81315	0.0977439	4.30147	0.0977439	4.88981	0.0977439	0.00459839	1.66662	53
	12675643	6.91592	0.156478	6.01023	0.156478	6.17129	0.156478	6.6832	0.156478	0.00461009	1.66662	54
	12915597	10.1569	0.186483	10.9215	0.186483	11.33	0.186483	10.5353	0.186483	0.00478257	1.66662	55
IFNL1	12755324	4.40255	0.0602111	4.13413	0.0602111	4.16756	0.0602111	4.45587	0.0602111	0.00479753	1.66662	56
	12912777	8.61322	0.0654581	8.44607	0.0654581	8.25604	0.0654581	8.63656	0.0654581	0.00491447	1.66662	57
DNAJC22	12866079	9.90118	0.119636	9.25867	0.119636	9.39104	0.119636	9.19434	0.119636	0.00512149	1.66662	58
	12902377	4.75005	0.0670449	5.05023	0.0670449	4.77737	0.0670449	4.62351	0.0670449	0.00512992	1.66662	59
	12677975	7.61838	0.172057	6.99842	0.172057	7.6874	0.172057	8.1169	0.172057	0.00514064	1.66662	60
TAP2	12804508	9.98564	0.171316	9.11305	0.171316	9.35226	0.171316	10.0215	0.171316	0.00538629	1.66662	61
VPS18	12689708	7.59796	0.072797	7.30735	0.072797	7.31849	0.072797	7.68604	0.072797	0.00545008	1.66662	62
SLC35D2	12895450	11.2938	0.111764	10.7926	0.111764	11.4718	0.111764	11.3228	0.111764	0.00563757	1.66662	63
KIAA2026	12891936	11.4731	0.174011	12.1755	0.174011	11.2427	0.174011	11.1678	0.174011	0.00572389	1.66662	64
C17orf75	12761858	9.24673	0.0869765	8.77838	0.0869765	9.25632	0.0869765	9.20177	0.0869765	0.00573185	1.66662	65
LRRC17	12852316	5.55213	0.0987995	5.85504	0.0987995	5.80321	0.0987995	6.18611	0.0987995	0.00573221	1.66662	66
GNG4	12827402	6.12451	0.0673797	6.51032	0.0673797	6.48407	0.0673797	6.42236	0.0673797	0.00574812	1.66662	67
FAM234B	12865547	9.57869	0.108674	9.12189	0.108674	9.62253	0.108674	9.78897	0.108674	0.00592069	1.66662	68
TSPO	12856810	6.76774	0.094877	6.82756	0.094877	6.92389	0.094877	7.31851	0.094877	0.00616445	1.66662	69
ME3	12831170	6.87323	0.0653025	6.97199	0.0653025	6.99184	0.0653025	7.27018	0.0653025	0.00623802	1.66662	70
Hyal6	12850717	6.33139	0.0695112	6.52634	0.0695112	6.0849	0.0695112	6.33804	0.0695112	0.00631226	1.66662	71
FAM73B	12701563	7.53816	0.0627578	7.813	0.0627578	7.43431	0.0627578	7.52832	0.0627578	0.00637008	1.66662	72
	12768453	9.23836	0.17512	8.69864	0.17512	9.64056	0.17512	9.67399	0.17512	0.00643423	1.66662	73
LHFPL5	12802598	7.90883	0.155452	7.75879	0.155452	7.12242	0.155452	8.02824	0.155452	0.00646901	1.66662	74
BTBD7	12791542	8.65619	0.0724375	8.23328	0.0724375	8.38011	0.0724375	8.28787	0.0724375	0.00648836	1.66662	75
ACTR2	12701957	10.1932	0.181738	9.68888	0.181738	10.7714	0.181738	10.5378	0.181738	0.00660337	1.66662	76
RPL36A	12729791	8.17775	0.1344	8.12661	0.1344	8.22533	0.1344	7.48717	0.1344	0.00671042	1.66662	77
	12753853	5.86991	0.0946975	5.60163	0.0946975	5.55999	0.0946975	6.08169	0.0946975	0.00672008	1.66662	78
SFXN1	12694567	10.5932	0.145102	10.2034	0.145102	10.8401	0.145102	11.077	0.145102	0.00689818	1.66662	79
EPRS	12740562	12.1834	0.0842026	11.983	0.0842026	12.3841	0.0842026	11.9031	0.0842026	0.00713197	1.66662	80
CLEC9A	12868549	6.56281	0.14143	7.09217	0.14143	7.40715	0.14143	7.21324	0.14143	0.00722764	1.66662	81
TAS2R7	12856441	5.43528	0.0866593	5.71913	0.0866593	5.19233	0.0866593	5.34554	0.0866593	0.00724338	1.66662	82
HRH4	12810727	5.14027	0.0789664	5.37423	0.0789664	5.3065	0.0789664	5.6259	0.0789664	0.00725761	1.66662	83
	12913863	5.67628	0.105754	5.96826	0.105754	5.89496	0.105754	6.32634	0.105754	0.00726295	1.66662	84
OR2C3	12885825	4.62734	0.0690905	4.8727	0.0690905	4.48985	0.0690905	4.81773	0.0690905	0.00734334	1.66662	85
SCGB2A2	12832172	6.20115	0.0839264	6.27996	0.0839264	6.51945	0.0839264	6.66489	0.0839264	0.0073587	1.66662	86
	12840730	11.1735	0.192205	10.4736	0.192205	11.2774	0.192205	10.3052	0.192205	0.00741934	1.66662	87
Tmem30c	12681259	6.83675	0.0716312	6.89336	0.0716312	6.5072	0.0716312	6.61503	0.0716312	0.0074205	1.66662	88
	12677751	6.65402	0.300596	6.07444	0.300596	4.9574	0.300596	6.49135	0.300596	0.00747346	1.66662	89
TTC21A	12796744	6.41318	0.0764868	6.5879	0.0764868	6.3027	0.0764868	6.74405	0.0764868	0.00756189	1.66662	90
ANKRD16	12714455	7.01015	0.0572653	7.04335	0.0572653	6.96541	0.0572653	7.28791	0.0572653	0.00795751	1.66662	91
HEXB	12786708	4.64801	0.127953	5.23549	0.127953	4.78381	0.127953	4.48681	0.127953	0.00810567	1.66662	92
NCAPG	12871525	5.95524	0.0768827	6.20733	0.0768827	5.77078	0.0768827	6.12223	0.0768827	0.00821582	1.66662	93
	12911759	4.67244	0.204328	5.91019	0.204328	5.46669	0.204328	5.31405	0.204328	0.00827033	1.66662	94
	12697693	6.18173	0.0805061	6.46399	0.0805061	6.67008	0.0805061	6.4013	0.0805061	0.00851025	1.66662	95
IGFBP1	12853132	13.4718	0.619028	15.482	0.619028	11.843	0.619028	14.3843	0.619028	0.00876739	1.66662	96
GABRB3	12793009	6.25256	0.0963824	5.67682	0.0963824	5.89021	0.0963824	5.88032	0.0963824	0.00880648	1.66662	97
	12756507	7.38705	0.0714964	7.7282	0.0714964	7.34933	0.0714964	7.38854	0.0714964	0.00885033	1.66662	98
	12803958	4.63545	0.229375	5.98229	0.229375	5.05488	0.229375	5.04919	0.229375	0.00886149	1.66662	99
Olfr1339	12839689	5.58369	0.114666	6.07724	0.114666	5.80412	0.114666	5.42434	0.114666	0.00918245	1.66662	100
ADAMTS7	12789270	6.90225	0.0667124	7.26603	0.0667124	7.23539	0.0667124	7.12745	0.0667124	0.00918634	1.66662	101
GSKIP	12791191	10.9884	0.147922	10.6087	0.147922	11.255	0.147922	11.4516	0.147922	0.0092871	1.66662	102
FAAP24	12750969	7.38299	0.0732499	7.56799	0.0732499	7.82326	0.0732499	7.59985	0.0732499	0.00932039	1.66662	103
	12861127	11.9072	0.114756	11.3036	0.114756	11.4081	0.114756	11.3336	0.114756	0.00932062	1.66662	104
COL4A2	12709330	9.07219	0.0505409	9.04112	0.0505409	9.05299	0.0505409	8.80804	0.0505409	0.00943219	1.66662	105
RECQL4	12722399	6.24412	0.0690456	6.60948	0.0690456	6.41939	0.0690456	6.58476	0.0690456	0.00962505	1.66662	106
SLC44A3	12843700	8.07911	0.128302	7.41543	0.128302	7.85843	0.128302	8.08142	0.128302	0.00991744	1.66662	107
USP40	12845960	9.82252	0.0942414	9.9708	0.0942414	9.80124	0.0942414	10.2997	0.0942414	0.00993988	1.66662	108
CX3CL1	12751936	7.75282	0.178892	7.41007	0.178892	8.07334	0.178892	8.42977	0.178892	0.0100108	1.66662	109
	12911667	7.17	0.262697	5.76192	0.262697	6.35309	0.262697	6.98453	0.262697	0.0100142	1.66662	110
OR4X2	12727395	9.91486	0.198194	9.71739	0.198194	10.7894	0.198194	10.3968	0.198194	0.0100609	1.66662	111
	12915039	10.0497	0.256663	10.0133	0.256663	10.9656	0.256663	11.2295	0.256663	0.0101295	1.66662	112
	12687064	5.47969	0.106024	5.30595	0.106024	5.89799	0.106024	5.70105	0.106024	0.0101465	1.66662	113
Gm21885	12763031	5.59612	0.113694	5.82405	0.113694	5.62302	0.113694	6.19543	0.113694	0.0102063	1.66662	114
	12679790	7.02489	0.172039	7.98251	0.172039	7.80481	0.172039	7.61229	0.172039	0.0106411	1.66662	115
VKORC1L1	12811906	12.9445	0.104218	12.4173	0.104218	12.9444	0.104218	12.8469	0.104218	0.0107655	1.66662	116
GIMAP1-GIMAP5	12854842	6.28349	0.118269	6.97279	0.118269	6.69079	0.118269	6.71666	0.118269	0.0108899	1.66662	117
	12677511	6.59788	0.18874	7.1681	0.18874	7.11984	0.18874	6.21438	0.18874	0.010969	1.66662	118
OR5D14	12826198	5.00058	0.147392	5.38104	0.147392	4.51631	0.147392	5.00315	0.147392	0.0110538	1.66662	119
	12914049	9.63129	0.59402	11.4264	0.59402	10.2569	0.59402	8.00023	0.59402	0.0110561	1.66662	120
	12677275	4.7725	0.337157	4.84722	0.337157	5.1588	0.337157	6.51119	0.337157	0.0111107	1.66662	121
AKR1E2	12720934	5.79286	0.102479	5.95236	0.102479	5.42787	0.102479	5.94719	0.102479	0.0111123	1.66662	122
	12863243	4.32958	0.210931	4.59876	0.210931	5.39873	0.210931	5.22446	0.210931	0.0111496	1.66662	123
	12693044	4.22447	0.0856297	4.49958	0.0856297	4.66197	0.0856297	4.26541	0.0856297	0.0111524	1.66662	124
	12678021	6.82937	0.231613	6.3818	0.231613	6.16904	0.231613	7.42514	0.231613	0.0112354	1.66662	125
C10orf76	12821255	9.73448	0.0726887	9.54106	0.0726887	9.96407	0.0726887	9.70413	0.0726887	0.011296	1.66662	126
TMEM82	12739066	7.06471	0.076268	6.86827	0.076268	6.96076	0.076268	7.29287	0.076268	0.011324	1.66662	127
HCN2	12876370	5.52337	0.0683232	5.73402	0.0683232	5.34832	0.0683232	5.44823	0.0683232	0.0113718	1.66662	128
PACRGL	12871408	7.31961	0.118971	7.22436	0.118971	6.85762	0.118971	7.54092	0.118971	0.0113896	1.66662	129
	12836531	4.41882	0.113177	4.41969	0.113177	3.90548	0.113177	4.49065	0.113177	0.0113915	1.66662	130
LKAAEAR1	12716888	4.89816	0.0813797	5.35996	0.0813797	5.02629	0.0813797	5.09896	0.0813797	0.0114385	1.66662	131
PHKA1	12902685	7.51405	0.0894691	7.46771	0.0894691	7.73729	0.0894691	7.9304	0.0894691	0.0114546	1.66662	132
LOC690183	12849034	8.98775	0.143925	9.1111	0.143925	8.68265	0.143925	8.34081	0.143925	0.0114845	1.66662	133
B3GNT8	12758672	6.95846	0.0883783	6.65475	0.0883783	6.64965	0.0883783	7.06078	0.0883783	0.0117531	1.66662	134
HMGB1	12734262	9.95887	0.154215	10.0476	0.154215	10.7225	0.154215	9.9702	0.154215	0.011789	1.66662	135
	12911757	7.48905	0.268932	7.84357	0.268932	8.68254	0.268932	7.20668	0.268932	0.0118215	1.66662	136
OR7C2	12886436	4.84072	0.0986072	5.24374	0.0986072	4.8459	0.0986072	4.69951	0.0986072	0.0119925	1.66662	137
	12745243	6.83279	0.162724	6.90561	0.162724	6.57297	0.162724	7.4874	0.162724	0.0121289	1.66662	138
SSU72	12741075	10.0591	0.115922	9.56977	0.115922	9.7047	0.115922	10.1403	0.115922	0.0122003	1.66662	139
ARSJ	12872205	5.45569	0.0653234	5.78575	0.0653234	5.75915	0.0653234	5.74422	0.0653234	0.0122701	1.66662	140
TMPRSS6	12868351	11.4355	0.152992	10.8991	0.152992	11.5022	0.152992	11.7599	0.152992	0.0124138	1.66662	141
	12756698	14.1675	0.254453	13.057	0.254453	12.9006	0.254453	12.9628	0.254453	0.0125249	1.66662	142
ANKRD33B	12787571	6.98665	0.0636409	6.75643	0.0636409	6.67181	0.0636409	6.66599	0.0636409	0.0125781	1.66662	143
	12675417	6.87322	0.192163	7.51879	0.192163	7.35441	0.192163	6.52811	0.192163	0.0126783	1.66662	144
SLC22A14	12796005	7.04444	0.0860302	7.26691	0.0860302	6.77232	0.0860302	7.00816	0.0860302	0.0127416	1.66662	145
TLE4	12889879	8.74167	0.248108	9.72347	0.248108	8.64855	0.248108	8.39174	0.248108	0.0127676	1.66662	146
YBX3	12860942	10.9324	0.149994	11.4093	0.149994	11.0188	0.149994	10.5492	0.149994	0.0127713	1.66662	147
	12733848	5.76081	0.107525	5.93143	0.107525	6.35612	0.107525	5.95129	0.107525	0.0129755	1.66662	148
MNS1	12690470	8.64032	0.126444	8.86253	0.126444	8.24635	0.126444	8.27925	0.126444	0.0130236	1.66662	149
NWD1	12887049	6.2253	0.101696	6.11843	0.101696	5.80836	0.101696	6.36933	0.101696	0.0132314	1.66662	150
RANBP1	12747376	11.4751	0.132519	10.8887	0.132519	11.589	0.132519	11.2268	0.132519	0.0132347	1.66662	151
	12717776	6.16996	0.0677931	5.84111	0.0677931	6.13704	0.0677931	6.16383	0.0677931	0.0132877	1.66662	152
Rab15	12697094	6.98253	0.0719506	6.92331	0.0719506	6.65102	0.0719506	7.02422	0.0719506	0.0134294	1.66662	153
	12699011	6.54641	0.155152	5.85151	0.155152	6.61118	0.155152	6.11192	0.155152	0.0135729	1.66662	154
	12759773	5.97991	0.0558894	5.93027	0.0558894	5.68392	0.0558894	5.89275	0.0558894	0.0136512	1.66662	155
	12675599	5.23375	0.262435	5.14696	0.262435	4.99106	0.262435	6.32966	0.262435	0.0136701	1.66662	156
MAPK8IP1	12728473	6.73779	0.134528	7.17494	0.134528	7.1562	0.134528	7.50196	0.134528	0.0137032	1.66662	157
SCARF1	12772913	7.67196	0.132078	7.91341	0.132078	8.40379	0.132078	8.07905	0.132078	0.0137642	1.66662	158
PIGV	12781903	8.30428	0.119636	8.03435	0.119636	8.42334	0.119636	8.70556	0.119636	0.0137648	1.66662	159
SKP1	12887757	14.4722	0.0806244	14.619	0.0806244	14.7651	0.0806244	14.3302	0.0806244	0.0138555	1.66662	160
H2AFY2	12826730	6.4677	0.0957237	6.80766	0.0957237	6.88778	0.0957237	6.46849	0.0957237	0.0142138	1.66662	161
TCEANC	12907389	7.36441	0.179107	6.65867	0.179107	7.46637	0.179107	6.74973	0.179107	0.014271	1.66662	162
	12687805	4.59289	0.0671787	4.83357	0.0671787	4.50135	0.0671787	4.77599	0.0671787	0.0144239	1.66662	163
	12856330	5.45533	0.155693	5.77644	0.155693	5.29581	0.155693	4.91127	0.155693	0.0144242	1.66662	164
FREM1	12889755	5.78303	0.0626589	5.77438	0.0626589	5.80619	0.0626589	6.07568	0.0626589	0.0145535	1.66662	165
SLC5A7	12705458	6.50598	0.0612204	6.59001	0.0612204	6.40461	0.0612204	6.73849	0.0612204	0.0145555	1.66662	166
P2RX3	12728792	6.75782	0.0717354	7.05004	0.0717354	6.68374	0.0717354	6.92333	0.0717354	0.0149407	1.66662	167
TMEM180	12819655	7.0077	0.0987084	6.97592	0.0987084	7.09367	0.0987084	7.46786	0.0987084	0.0150244	1.66662	168
STXBP6	12793303	10.2966	0.195982	10.124	0.195982	11.1523	0.195982	10.5503	0.195982	0.015037	1.66662	169
	12914031	6.48541	0.215918	7.58585	0.215918	6.6439	0.215918	6.7107	0.215918	0.0150765	1.66662	170
TRMT44	12870933	7.26828	0.12062	7.7507	0.12062	7.2948	0.12062	7.10696	0.12062	0.0151787	1.66662	171
	12808069	5.76462	0.140894	6.06848	0.140894	6.28478	0.140894	6.52302	0.140894	0.0152941	1.66662	172
	12870689	7.98272	0.189423	7.20139	0.189423	8.20339	0.189423	7.89659	0.189423	0.0154748	1.66662	173
GPBAR1	12774748	6.74545	0.101943	6.68319	0.101943	6.74422	0.101943	7.18649	0.101943	0.0154791	1.66662	174
	12895278	7.3846	0.128929	7.73898	0.128929	7.42452	0.128929	7.02038	0.128929	0.0156197	1.66662	175
KCTD8	12875452	6.03051	0.0633969	6.30986	0.0633969	6.005	0.0633969	6.03017	0.0633969	0.0157376	1.66662	176
	12779994	6.21832	0.14927	5.96317	0.14927	5.43303	0.14927	6.05843	0.14927	0.0157416	1.66662	177
LRRC10	12859815	5.99337	0.065387	6.20219	0.065387	5.96567	0.065387	5.84345	0.065387	0.0157468	1.66662	178
	12733745	6.88049	0.114021	6.37017	0.114021	6.92234	0.114021	6.85771	0.114021	0.0157899	1.66662	179
Muc4	12687408	5.98768	0.0483046	6.04281	0.0483046	5.88225	0.0483046	6.14593	0.0483046	0.0158408	1.66662	180
C14orf1	12696623	12.5764	0.150569	12.4829	0.150569	13.2199	0.150569	12.559	0.150569	0.0158793	1.66662	181
	12779984	6.47929	0.100221	6.56522	0.100221	6.95374	0.100221	6.47257	0.100221	0.0159351	1.66662	182
PNLIPRP3	12820292	6.00082	0.104357	5.7348	0.104357	5.42199	0.104357	5.68522	0.104357	0.0160185	1.66662	183
APLN	12907214	5.05154	0.0879836	5.31907	0.0879836	4.87705	0.0879836	5.24912	0.0879836	0.0160247	1.66662	184
SEMA4F	12706623	6.5983	0.126989	6.60739	0.126989	6.78082	0.126989	7.21436	0.126989	0.0160276	1.66662	185
	12675977	5.7773	0.328953	5.86984	0.328953	7.37434	0.328953	6.04667	0.328953	0.0161572	1.66662	186
C15orf59	12697004	6.85217	0.0687266	7.07493	0.0687266	7.09548	0.0687266	7.2272	0.0687266	0.0164348	1.66662	187
	12893857	8.48766	0.173106	8.35861	0.173106	8.8408	0.173106	9.23151	0.173106	0.0164567	1.66662	188
Olfr358	12706596	6.82603	0.134428	7.15071	0.134428	6.70431	0.134428	6.41598	0.134428	0.0164613	1.66662	189
LYSMD4	12793027	7.04002	0.083807	6.94903	0.083807	7.10689	0.083807	7.38826	0.083807	0.0165379	1.66662	190
SLC6A7	12881199	7.23039	0.0904397	6.79544	0.0904397	7.03131	0.0904397	7.22043	0.0904397	0.0166468	1.66662	191
	12753450	6.48658	0.124183	7.02513	0.124183	6.94224	0.124183	7.11873	0.124183	0.0166695	1.66662	192
CD27	12865592	7.19773	0.0744852	7.43724	0.0744852	7.13183	0.0744852	7.46595	0.0744852	0.0167081	1.66662	193
SKA2	12772810	7.68569	0.162929	7.13484	0.162929	7.71812	0.162929	8.01731	0.162929	0.0167379	1.66662	194
CD72	12895914	6.99848	0.104551	6.91286	0.104551	7.03757	0.104551	7.44312	0.104551	0.0167804	1.66662	195
	12675335	6.78026	0.227358	6.93441	0.227358	6.2277	0.227358	7.47469	0.227358	0.0167836	1.66662	196
AGPS	12784085	10.4473	0.111867	10.1062	0.111867	10.7158	0.111867	10.4956	0.111867	0.0169322	1.66662	197
CDRT4	12770586	7.42366	0.0713424	7.32393	0.0713424	7.09141	0.0713424	7.11902	0.0713424	0.0169471	1.66662	198
	12888215	5.17887	0.0830819	5.42453	0.0830819	5.12989	0.0830819	5.51576	0.0830819	0.0169573	1.66662	199
ZFP30	12754978	5.57679	0.146783	5.95514	0.146783	6.38532	0.146783	5.97594	0.146783	0.0170651	1.66662	200
	12901420	9.78546	0.238516	8.607	0.238516	9.56691	0.238516	9.64228	0.238516	0.0170829	1.66662	201
SWI5	12702737	5.81767	0.120719	5.58807	0.120719	5.60935	0.120719	6.17352	0.120719	0.0171457	1.66662	202
DUS2	12750668	7.22584	0.135479	7.1206	0.135479	7.53507	0.135479	7.79128	0.135479	0.0171484	1.66662	203
	12677543	9.19737	0.224649	8.44693	0.224649	9.5692	0.224649	8.68503	0.224649	0.0171523	1.66662	204
MSH5	12804141	6.21879	0.107482	6.53107	0.107482	6.31937	0.107482	6.76308	0.107482	0.0172659	1.66662	205
GPR151	12888479	6.3338	0.150203	6.32404	0.150203	6.37515	0.150203	7.01763	0.150203	0.0172682	1.66662	206
DNHD1	12733630	5.81545	0.0937538	5.85123	0.0937538	5.75241	0.0937538	6.2192	0.0937538	0.017353	1.66662	207
	12842333	5.30441	0.0731587	5.67763	0.0731587	5.39001	0.0731587	5.38102	0.0731587	0.0173965	1.66662	208
ZNF319	12759661	8.02999	0.122764	7.61067	0.122764	7.56606	0.122764	8.09395	0.122764	0.0174519	1.66662	209
ZNF26	12744800	7.41059	0.118621	7.41498	0.118621	7.55885	0.118621	6.94806	0.118621	0.01754	1.66662	210
TRAPPC10	12680824	8.83845	0.104526	8.94674	0.104526	9.19364	0.104526	9.35485	0.104526	0.0175533	1.66662	211
ANO2	12859230	5.70836	0.0758414	5.92335	0.0758414	5.53987	0.0758414	5.85377	0.0758414	0.0175933	1.66662	212
NIM1K	12787897	6.91816	0.132342	6.71413	0.132342	6.32156	0.132342	6.97542	0.132342	0.0177734	1.66662	213
	12869428	6.20181	0.1396	6.39294	0.1396	5.77832	0.1396	6.47907	0.1396	0.0177827	1.66662	214
CATSPER2	12792663	6.37514	0.081986	6.39677	0.081986	6.19606	0.081986	6.64194	0.081986	0.0178204	1.66662	215
Olfr934	12829222	5.37167	0.165922	5.81609	0.165922	6.26966	0.165922	5.71188	0.165922	0.0179182	1.66662	216
CHCHD6	12800504	7.21998	0.0792971	7.36559	0.0792971	7.62066	0.0792971	7.27691	0.0792971	0.0179463	1.66662	217
	12914029	10.2671	0.17027	9.49523	0.17027	9.96875	0.17027	10.3268	0.17027	0.0179997	1.66662	218
	12888962	5.43814	0.140481	5.75006	0.140481	6.18404	0.140481	5.65451	0.140481	0.0180417	1.66662	219
	12762197	5.57301	0.125105	5.87939	0.125105	6.08164	0.125105	6.21211	0.125105	0.0183406	1.66662	220
CNGA1	12873243	5.94541	0.0749947	6.11244	0.0749947	6.01691	0.0749947	6.32916	0.0749947	0.0183721	1.66662	221
EFCAB7	12843266	7.6045	0.0972295	7.36877	0.0972295	7.78144	0.0972295	7.85427	0.0972295	0.0184393	1.66662	222
SMIM20	12872356	5.28017	0.204733	5.41775	0.204733	4.70015	0.204733	4.46826	0.204733	0.0184547	1.66662	223
SEC61B	12889561	10.6209	0.126844	10.2584	0.126844	10.887	0.126844	10.3599	0.126844	0.0184666	1.66662	224
	12857266	12.7791	0.171674	11.9168	0.171674	12.6157	0.171674	12.5794	0.171674	0.0187309	1.66662	225
	12911867	7.75797	0.387437	5.74401	0.387437	7.24132	0.387437	6.77194	0.387437	0.0190143	1.66662	226
	12896315	4.94764	0.109754	5.48241	0.109754	5.0149	0.109754	5.24578	0.109754	0.019021	1.66662	227
PAX7	12783359	6.04062	0.0865845	6.18261	0.0865845	5.75577	0.0865845	6.13685	0.0865845	0.0190336	1.66662	228
CCDC36	12799300	5.53681	0.0921865	5.43893	0.0921865	5.11559	0.0921865	5.5546	0.0921865	0.0191387	1.66662	229
CHST7	12905462	6.17809	0.112433	6.71221	0.112433	6.23291	0.112433	6.24667	0.112433	0.0192249	1.66662	230
	12730157	6.95371	0.235959	6.71324	0.235959	7.91709	0.235959	7.13835	0.235959	0.0192497	1.66662	231
OR10X1	12837503	6.33562	0.145967	6.93542	0.145967	6.89402	0.145967	6.38093	0.145967	0.0192556	1.66662	232
ZNF511	12823170	6.55891	0.161982	6.82622	0.161982	7.4063	0.161982	6.82829	0.161982	0.0193264	1.66662	233
PAX3	12783916	5.89592	0.126606	6.10744	0.126606	5.51964	0.126606	6.11448	0.126606	0.0195085	1.66662	234
PCP4	12682634	6.72143	0.0903334	7.15769	0.0903334	6.94534	0.0903334	7.11805	0.0903334	0.0196331	1.66662	235
PSPH	12817732	7.41218	0.125407	7.54289	0.125407	6.90352	0.125407	7.27769	0.125407	0.0196989	1.66662	236
	12678219	4.30511	0.0849094	4.70144	0.0849094	4.69325	0.0849094	4.61857	0.0849094	0.0197096	1.66662	237
	12869638	5.29459	0.101651	5.72576	0.101651	5.37272	0.101651	5.70755	0.101651	0.0197257	1.66662	238
PSKH1	12750648	5.94714	0.104455	6.49627	0.104455	6.32695	0.104455	6.26868	0.104455	0.0197396	1.66662	239
RNF186	12776682	7.39335	0.12969	7.50265	0.12969	7.73593	0.12969	8.03734	0.12969	0.0197792	1.66662	240
ARMCX5	12906065	9.22158	0.0737486	8.86925	0.0737486	9.01806	0.0737486	9.18337	0.0737486	0.0198166	1.66662	241
MAGOHB	12862077	6.91065	0.167115	7.35267	0.167115	7.78633	0.167115	7.18258	0.167115	0.0198402	1.66662	242
WRB	12679622	7.90332	0.102138	8.2057	0.102138	8.42865	0.102138	8.05299	0.102138	0.0198727	1.66662	243
KLHDC9	12845578	6.30125	0.0719177	6.44719	0.0719177	6.06755	0.0719177	6.22763	0.0719177	0.0199028	1.66662	244
	12740964	7.34148	0.113995	7.64436	0.113995	7.62462	0.113995	7.12026	0.113995	0.0200394	1.66662	245
	12698233	8.94785	0.234393	8.87087	0.234393	9.38245	0.234393	9.9904	0.234393	0.0201519	1.66662	246
	12675005	5.19804	0.392547	7.02235	0.392547	5.737	0.392547	6.76969	0.392547	0.0202205	1.66662	247
	12754039	6.54056	0.213271	6.01593	0.213271	6.54485	0.213271	5.57655	0.213271	0.0203059	1.66662	248
	12911885	11.2181	0.206528	11.5027	0.206528	10.6777	0.206528	11.7233	0.206528	0.0203437	1.66662	249
TIGAR	12868425	7.53543	0.110857	7.31301	0.110857	7.48729	0.110857	6.9996	0.110857	0.0204091	1.66662	250
	12914225	8.53428	0.145076	8.74607	0.145076	8.73189	0.145076	9.27483	0.145076	0.0204681	1.66662	251
SIDT1	12679463	6.01977	0.0694871	6.17249	0.0694871	5.99521	0.0694871	6.3226	0.0694871	0.0204926	1.66662	252
	12770778	9.01196	0.116084	9.41564	0.116084	9.07908	0.116084	9.533	0.116084	0.020527	1.66662	253
DNAJC5	12718089	9.1203	0.129864	8.90238	0.129864	9.46797	0.129864	8.83981	0.129864	0.0205758	1.66662	254
	12852726	5.30973	0.104892	5.20765	0.104892	5.14029	0.104892	5.65539	0.104892	0.0206673	1.66662	255
DIP2C	12716382	9.07952	0.136491	8.99296	0.136491	9.62732	0.136491	9.4265	0.136491	0.0210477	1.66662	256
Olfr906	12834329	3.9509	0.0595381	4.15517	0.0595381	3.867	0.0595381	4.08323	0.0595381	0.0211083	1.66662	257
NANOS1	12821125	6.6304	0.0941389	6.85415	0.0941389	6.66244	0.0941389	7.07428	0.0941389	0.0211325	1.66662	258
NCKIPSD	12795781	5.70062	0.102006	5.84325	0.102006	6.013	0.102006	6.21505	0.102006	0.0211435	1.66662	259
ALPI	12777323	4.76686	0.102394	5.1811	0.102394	4.87491	0.102394	5.21432	0.102394	0.0212955	1.66662	260
FABP3	12774529	6.74697	0.15132	6.83985	0.15132	6.88976	0.15132	7.47177	0.15132	0.021363	1.66662	261
ATP1B4	12907888	5.31426	0.0611891	5.61542	0.0611891	5.56454	0.0611891	5.46246	0.0611891	0.0213712	1.66662	262
	12675003	5.98536	0.212878	6.5671	0.212878	5.56657	0.212878	6.46185	0.212878	0.0215755	1.66662	263
MUC13	12682948	5.89062	0.0887133	5.6272	0.0887133	6.0403	0.0887133	6.0293	0.0887133	0.0215979	1.66662	264
C1orf95	12737294	6.30194	0.0810386	6.63566	0.0810386	6.37711	0.0810386	6.6421	0.0810386	0.0216402	1.66662	265
	12718738	4.77569	0.0990262	4.85191	0.0990262	4.41248	0.0990262	4.87129	0.0990262	0.0218081	1.66662	266
OR2T12	12878356	6.056	0.140532	6.25105	0.140532	6.05994	0.140532	6.70105	0.140532	0.0221203	1.66662	267
ZNF175	12753154	7.05361	0.126687	6.80326	0.126687	7.2108	0.126687	6.59157	0.126687	0.0222833	1.66662	268
STXBP5L	12681644	5.89748	0.0677545	5.87101	0.0677545	6.00722	0.0677545	6.19252	0.0677545	0.0222847	1.66662	269
FNIP1	12879718	10.8356	0.164265	11.0792	0.164265	10.339	0.164265	10.4018	0.164265	0.022291	1.66662	270
	12914289	7.24622	0.196394	7.50673	0.196394	8.24215	0.196394	7.73913	0.196394	0.022309	1.66662	271
OR7A5	12818573	5.56172	0.140982	5.66544	0.140982	5.0011	0.140982	5.57906	0.140982	0.0223111	1.66662	272
SLC26A4	12850876	6.03498	0.0667509	5.73159	0.0667509	5.83451	0.0667509	6.0055	0.0667509	0.0224401	1.66662	273
PARP11	12861802	8.78057	0.143857	8.49555	0.143857	9.10131	0.143857	9.16437	0.143857	0.0225586	1.66662	274
	12724474	4.63769	0.0837033	4.82404	0.0837033	4.58366	0.0837033	4.97705	0.0837033	0.022639	1.66662	275
RABGGTB	12846170	9.48588	0.0832709	9.57296	0.0832709	9.20731	0.0832709	9.24648	0.0832709	0.0227178	1.66662	276
KBTBD2	12850228	8.33016	0.0772382	8.31353	0.0772382	8.52209	0.0772382	8.66125	0.0772382	0.0227462	1.66662	277
CTAGE5	12789930	13.6949	0.0789355	13.641	0.0789355	13.8876	0.0789355	13.4761	0.0789355	0.0227502	1.66662	278
ZIC1	12684825	6.34561	0.133163	6.53058	0.133163	5.89018	0.133163	6.44961	0.133163	0.022767	1.66662	279
NOSTRIN	12782069	8.8876	0.138776	8.79775	0.138776	9.36847	0.138776	9.3408	0.138776	0.0228032	1.66662	280
FIGN	12778650	8.11045	0.13467	7.64056	0.13467	8.25805	0.13467	8.2423	0.13467	0.0228262	1.66662	281
PROX1	12739614	14.8904	0.184525	14.4939	0.184525	15.0908	0.184525	15.4428	0.184525	0.0228681	1.66662	282
	12752062	5.1481	0.118858	5.54983	0.118858	5.01427	0.118858	5.46774	0.118858	0.0229236	1.66662	283
	12908275	5.89859	0.0694941	5.92495	0.0694941	6.18591	0.0694941	5.85601	0.0694941	0.022956	1.66662	284
KARS	12756689	12.8978	0.197427	11.959	0.197427	12.0617	0.197427	12.2103	0.197427	0.0230959	1.66662	285
LOC100909859	12703144	6.59159	0.0810763	6.83003	0.0810763	6.92802	0.0810763	6.98552	0.0810763	0.0231042	1.66662	286
PDRG1	12721144	8.00433	0.100156	7.90451	0.100156	8.39555	0.100156	8.1685	0.100156	0.0231765	1.66662	287
ADAM32	12824082	5.37392	0.103807	5.2084	0.103807	5.29239	0.103807	5.71478	0.103807	0.0233206	1.66662	288
LAG3	12866068	7.02794	0.0884478	6.99033	0.0884478	7.25385	0.0884478	7.389	0.0884478	0.0233864	1.66662	289
	12914199	6.17852	0.174407	5.94857	0.174407	5.30227	0.174407	5.73169	0.174407	0.0233987	1.66662	290
	12675191	8.88424	0.217051	9.9005	0.217051	9.80245	0.217051	9.37472	0.217051	0.0234073	1.66662	291
	12725705	8.54304	0.059756	8.63892	0.059756	8.81437	0.059756	8.78681	0.059756	0.0235207	1.66662	292
	12872896	5.64658	0.069642	5.7581	0.069642	5.91702	0.069642	5.97215	0.069642	0.0235369	1.66662	293
MRGPRD	12834909	6.77307	0.118677	7.12658	0.118677	7.39196	0.118677	7.09339	0.118677	0.0235588	1.66662	294
OR2M2	12802384	5.92266	0.154481	6.46851	0.154481	6.70434	0.154481	6.44771	0.154481	0.0235762	1.66662	295
	12677439	7.39044	0.318493	7.15552	0.318493	8.55018	0.318493	8.30153	0.318493	0.0236161	1.66662	296
FAM8A1	12805372	10.1367	0.0868402	9.84661	0.0868402	9.78561	0.0868402	9.71478	0.0868402	0.0237968	1.66662	297
TXNDC15	12879802	9.98512	0.0738159	9.64634	0.0738159	9.95311	0.0738159	9.93767	0.0738159	0.0238263	1.66662	298
	12768962	6.9312	0.0980105	7.15113	0.0980105	6.65366	0.0980105	7.0045	0.0980105	0.0239979	1.66662	299
	12682510	8.10709	0.124734	7.74356	0.124734	7.97515	0.124734	8.37991	0.124734	0.024034	1.66662	300
	12692958	6.31432	0.192221	6.95927	0.192221	6.01654	0.192221	6.20519	0.192221	0.0240528	1.66662	301
	12768491	12.9787	0.195887	12.4975	0.195887	13.4421	0.195887	13.2886	0.195887	0.0241593	1.66662	302
	12914005	7.92667	0.410962	9.49919	0.410962	7.59966	0.410962	7.79451	0.410962	0.0243383	1.66662	303
SPHK1	12773127	6.31378	0.132988	6.83713	0.132988	6.35991	0.132988	6.19575	0.132988	0.0244976	1.66662	304
	12677479	7.15463	0.434058	6.27606	0.434058	8.36163	0.434058	6.57801	0.434058	0.0245061	1.66662	305
	12912651	8.4356	0.125346	7.92294	0.125346	7.85686	0.125346	8.19541	0.125346	0.0245509	1.66662	306
SLC7A8	12690897	6.64581	0.0736407	6.81043	0.0736407	6.98618	0.0736407	6.67202	0.0736407	0.0246903	1.66662	307
FRMD1	12901429	7.04103	0.0657467	7.2814	0.0657467	7.31147	0.0657467	7.34939	0.0657467	0.0247182	1.66662	308
OR2T27	12879163	6.07553	0.101166	5.95534	0.101166	5.68804	0.101166	6.1872	0.101166	0.0247387	1.66662	309
MRPL35	12707537	8.75959	0.100999	8.27086	0.100999	8.64869	0.100999	8.47143	0.100999	0.0248745	1.66662	310
	12872230	6.21629	0.185892	6.25817	0.185892	5.99694	0.185892	6.91007	0.185892	0.0248832	1.66662	311
DEPDC5	12743008	7.5677	0.109781	7.59464	0.109781	7.56557	0.109781	8.03994	0.109781	0.0249031	1.66662	312
	12748475	7.29812	0.0700779	7.01903	0.0700779	6.95941	0.0700779	7.12003	0.0700779	0.0249376	1.66662	313
Olfr1336	12753948	7.94237	0.125471	7.99575	0.125471	7.94047	0.125471	8.48685	0.125471	0.0252815	1.66662	314
KCTD17	12862336	7.30128	0.148576	7.9341	0.148576	7.91092	0.148576	7.49246	0.148576	0.025371	1.66662	315
	12692089	4.41634	0.168942	5.1948	0.168942	4.47845	0.168942	4.60086	0.168942	0.0253722	1.66662	316
FGF23	12860698	6.82375	0.0731906	6.99596	0.0731906	6.65026	0.0731906	6.69818	0.0731906	0.0254251	1.66662	317
RAB20	12712877	6.16021	0.106609	6.32961	0.106609	6.65636	0.106609	6.20282	0.106609	0.025619	1.66662	318
	12882690	6.32163	0.128079	6.94699	0.128079	6.4821	0.128079	6.48521	0.128079	0.0256708	1.66662	319
SPECC1	12768294	6.57569	0.102419	6.53226	0.102419	6.11616	0.102419	6.52668	0.102419	0.0258131	1.66662	320
DPH6	12697497	7.97651	0.141819	7.61088	0.141819	8.33567	0.141819	8.04996	0.141819	0.0258489	1.66662	321
MOSPD1	12908826	10.6017	0.113292	10.1892	0.113292	10.3828	0.113292	10.0543	0.113292	0.0258563	1.66662	322
	12914627	6.12826	0.0851687	6.43542	0.0851687	6.54251	0.0851687	6.2983	0.0851687	0.0259198	1.66662	323
DRAP1	12831680	9.07452	0.186146	8.78112	0.186146	8.60539	0.186146	8.14106	0.186146	0.0260983	1.66662	324
TTLL9	12715987	5.02027	0.0677689	5.04946	0.0677689	4.81121	0.0677689	5.14989	0.0677689	0.0261418	1.66662	325
ATP13A2	12776160	6.88127	0.119197	7.19784	0.119197	6.88912	0.119197	7.3933	0.119197	0.0262773	1.66662	326
	12676825	10.147	0.290116	8.80759	0.290116	9.91591	0.290116	9.28742	0.290116	0.026345	1.66662	327
SLC13A4	12854882	7.54192	0.0535723	7.52552	0.0535723	7.60591	0.0535723	7.7711	0.0535723	0.026575	1.66662	328
LIG4	12713070	8.2426	0.125384	8.52581	0.125384	8.05775	0.125384	7.9192	0.125384	0.0267333	1.66662	329
EPHA8	12781755	6.0797	0.119258	6.40992	0.119258	5.80033	0.119258	6.07447	0.119258	0.0267501	1.66662	330
FLT3LG	12749439	6.9245	0.14641	7.20695	0.14641	7.55017	0.14641	7.5635	0.14641	0.0267706	1.66662	331
TUBD1	12769448	6.8351	0.139942	6.57803	0.139942	6.93872	0.139942	7.2844	0.139942	0.0267893	1.66662	332
ZC3H12A	12846451	5.92386	0.155076	6.3254	0.155076	6.21629	0.155076	6.70767	0.155076	0.0268424	1.66662	333
	12677745	6.15414	0.257221	5.10814	0.257221	4.94432	0.257221	5.48076	0.257221	0.0269229	1.66662	334
RSPH6A	12756286	5.58191	0.0826842	5.81236	0.0826842	5.49123	0.0826842	5.84313	0.0826842	0.0270423	1.66662	335
ETV1	12855561	7.30219	0.110965	7.3908	0.110965	7.50037	0.110965	7.83174	0.110965	0.0270467	1.66662	336
NEGR1	12841606	7.18874	0.117072	7.56979	0.117072	7.3614	0.117072	7.74956	0.117072	0.0271214	1.66662	337
MYRIP	12795988	7.26319	0.0536662	7.34923	0.0536662	7.08393	0.0536662	7.26805	0.0536662	0.0271216	1.66662	338
TTC13	12826339	8.34263	0.0811213	8.19515	0.0811213	8.58361	0.0811213	8.48283	0.0811213	0.0272267	1.66662	339
PTK2B	12891631	7.04744	0.153788	7.64769	0.153788	7.17736	0.153788	7.67194	0.153788	0.027241	1.66662	340
OR2F1	12849599	5.62884	0.143818	5.99329	0.143818	5.99338	0.143818	6.36275	0.143818	0.0273553	1.66662	341
	12808802	4.99326	0.0876583	5.15264	0.0876583	5.43101	0.0876583	5.23997	0.0876583	0.0274968	1.66662	342
SPDEF	12804763	7.07317	0.116104	6.88842	0.116104	7.06168	0.116104	7.46	0.116104	0.0276793	1.66662	343
SLC25A44	12843393	9.79659	0.160102	9.71512	0.160102	10.4041	0.160102	10.2274	0.160102	0.0276898	1.66662	344
DENND1A	12705645	9.70661	0.0746509	9.67582	0.0746509	9.95844	0.0746509	9.95969	0.0746509	0.0277401	1.66662	345
	12905415	5.75881	0.0889093	5.39382	0.0889093	5.62148	0.0889093	5.37702	0.0889093	0.0277498	1.66662	346
	12912377	7.53142	0.0959956	7.40263	0.0959956	7.78213	0.0959956	7.81675	0.0959956	0.0277585	1.66662	347
NAGPA	12816825	6.74436	0.0831925	6.88893	0.0831925	6.71562	0.0831925	7.09348	0.0831925	0.027851	1.66662	348
NAT1	12825099	10.574	0.151411	10.0162	0.151411	10.7352	0.151411	10.5663	0.151411	0.0279683	1.66662	349
NGRN	12789556	8.85755	0.125945	8.618	0.125945	8.75761	0.125945	8.26001	0.125945	0.0279945	1.66662	350
	12910857	6.21915	0.0748774	6.21529	0.0748774	5.99688	0.0748774	6.37453	0.0748774	0.0281265	1.66662	351
	12910985	6.21915	0.0748774	6.21529	0.0748774	5.99688	0.0748774	6.37453	0.0748774	0.0281265	1.66662	352
HIST3H3	12879337	5.09629	0.174361	5.03543	0.174361	4.81626	0.174361	5.6645	0.174361	0.0281369	1.66662	353
ACTR1B	12703348	8.08965	0.101977	7.95612	0.101977	8.4214	0.101977	8.31587	0.101977	0.0281906	1.66662	354
USP44	12866332	5.73419	0.0919666	6.08781	0.0919666	5.64824	0.0919666	5.79898	0.0919666	0.028195	1.66662	355
	12756697	13.4837	0.332247	12.0254	0.332247	12.0308	0.332247	12.3989	0.332247	0.0282191	1.66662	356
FOXH1	12721902	6.19489	0.134035	5.77869	0.134035	5.5752	0.134035	6.05539	0.134035	0.0282692	1.66662	357
NEURL3	12705343	6.43949	0.153041	6.96839	0.153041	7.15799	0.153041	7.03387	0.153041	0.0283627	1.66662	358
MEX3D	12883003	6.30376	0.101211	6.59315	0.101211	6.10768	0.101211	6.46357	0.101211	0.0283813	1.66662	359
	12914387	7.80323	0.222671	7.85269	0.222671	6.95623	0.222671	7.95221	0.222671	0.0284657	1.66662	360
PPP1R42	12724441	5.60657	0.10203	5.90992	0.10203	5.41967	0.10203	5.76803	0.10203	0.028468	1.66662	361
	12912459	8.52089	0.126868	8.59392	0.126868	8.2374	0.126868	8.87619	0.126868	0.0284878	1.66662	362
	12914653	4.85979	0.133825	4.91635	0.133825	4.70214	0.133825	5.34918	0.133825	0.0285316	1.66662	363
GNG8	12759604	7.41975	0.180499	7.63279	0.180499	6.75622	0.180499	7.28138	0.180499	0.028539	1.66662	364
	12675143	10.2688	0.12398	10.8269	0.12398	10.3276	0.12398	10.3649	0.12398	0.0286175	1.66662	365
RNF175	12744683	6.90054	0.0870486	6.9942	0.0870486	6.59162	0.0870486	6.72306	0.0870486	0.0286294	1.66662	366
MTA3	12699790	6.48349	0.0991771	6.48972	0.0991771	6.92069	0.0991771	6.65228	0.0991771	0.0287147	1.66662	367
	12911291	13.5973	1.34541	7.1757	1.34541	10.1089	1.34541	12.1184	1.34541	0.0287705	1.66662	368
L3HYPDH	12694493	8.10511	0.0973248	7.64798	0.0973248	7.92041	0.0973248	7.74779	0.0973248	0.0288009	1.66662	369
	12676725	4.50535	0.245732	4.75111	0.245732	5.61442	0.245732	4.60316	0.245732	0.0288076	1.66662	370
PIGT	12714050	7.38729	0.115711	7.3411	0.115711	7.20622	0.115711	7.76399	0.115711	0.028827	1.66662	371
	12755302	6.91047	0.0857524	6.94492	0.0857524	6.93963	0.0857524	7.28415	0.0857524	0.0289873	1.66662	372
	12852351	6.31395	0.12867	6.67099	0.12867	6.12331	0.12867	6.64388	0.12867	0.0290868	1.66662	373
ADRA1B	12877410	6.66548	0.0938499	7.09499	0.0938499	6.75135	0.0938499	6.94512	0.0938499	0.0292881	1.66662	374
LGI2	12875547	5.38792	0.102159	5.78617	0.102159	5.49022	0.102159	5.3043	0.102159	0.0293842	1.66662	375
	12852380	7.0804	0.106972	7.06437	0.106972	6.73389	0.106972	7.26194	0.106972	0.0295592	1.66662	376
	12810405	6.20427	0.180938	6.68685	0.180938	6.20592	0.180938	5.7768	0.180938	0.0296219	1.66662	377
HIST1H4J	12803670	5.7278	0.103432	5.92242	0.103432	6.07934	0.103432	6.22266	0.103432	0.0297095	1.66662	378
	12788862	5.72201	0.110551	5.63722	0.110551	5.92733	0.110551	6.14534	0.110551	0.0297541	1.66662	379
	12734029	4.51093	0.0837039	4.34722	0.0837039	4.7098	0.0837039	4.34885	0.0837039	0.0297971	1.66662	380
	12913479	6.68283	0.115823	6.76108	0.115823	6.94245	0.115823	7.21829	0.115823	0.0298281	1.66662	381
SEPSECS	12874432	10.7554	0.110847	10.6035	0.110847	11.0368	0.110847	11.077	0.110847	0.0301148	1.66662	382
	12911323	10.2943	0.216002	10.8918	0.216002	11.3422	0.216002	10.6268	0.216002	0.0301442	1.66662	383
	12682992	6.137	0.105808	5.88014	0.105808	5.62556	0.105808	5.76493	0.105808	0.0302167	1.66662	384
KDELR2	12817661	13.6031	0.121743	13.3934	0.121743	13.9736	0.121743	13.7926	0.121743	0.0302424	1.66662	385
TRIM5	12733609	6.97283	0.194522	7.70676	0.194522	7.69137	0.194522	7.8629	0.194522	0.0303701	1.66662	386
PRMT6	12847009	7.24559	0.0825962	7.50229	0.0825962	7.11144	0.0825962	7.38102	0.0825962	0.0304695	1.66662	387
GALNT14	12702278	6.98973	0.110006	6.76286	0.110006	7.27969	0.110006	6.85763	0.110006	0.0304874	1.66662	388
	12681077	6.04115	0.0866177	6.27243	0.0866177	5.83902	0.0866177	6.04317	0.0866177	0.0304956	1.66662	389
	12700172	7.06739	0.102883	6.73626	0.102883	7.03238	0.102883	7.24306	0.102883	0.0305651	1.66662	390
	12675901	10.0941	0.152557	9.61795	0.152557	9.68386	0.152557	10.2579	0.152557	0.0306777	1.66662	391
SLC25A11	12761166	10.9213	0.153106	10.342	0.153106	10.8862	0.153106	11.048	0.153106	0.0306899	1.66662	392
	12914871	8.9528	0.154052	9.35159	0.154052	9.3232	0.154052	8.69564	0.154052	0.03075	1.66662	393
MBIP	12793887	9.57593	0.100518	9.48959	0.100518	9.95139	0.100518	9.75885	0.100518	0.0308883	1.66662	394
	12915647	8.10885	0.0593721	7.9273	0.0593721	8.20494	0.0593721	8.15553	0.0593721	0.0309329	1.66662	395
ST6GALNAC1	12765764	5.49319	0.11853	5.69402	0.11853	5.96054	0.11853	6.01097	0.11853	0.0310024	1.66662	396
GREB1L	12810286	7.72445	0.0972738	7.62681	0.0972738	7.88793	0.0972738	8.07943	0.0972738	0.0310102	1.66662	397
PSMD5	12893830	9.17349	0.198593	8.59031	0.198593	9.49505	0.198593	9.39359	0.198593	0.0310683	1.66662	398
	12913769	5.62085	0.113576	6.08908	0.113576	5.60479	0.113576	5.66097	0.113576	0.0312008	1.66662	399
	12677395	5.41446	0.202341	4.75645	0.202341	4.56768	0.202341	4.52427	0.202341	0.0313791	1.66662	400
TEX11	12904106	5.09567	0.0613154	5.33192	0.0613154	5.08488	0.0613154	5.272	0.0613154	0.0314339	1.66662	401
TBL3	12814340	8.2029	0.0648061	7.95988	0.0648061	8.26525	0.0648061	8.14349	0.0648061	0.0315377	1.66662	402
	12878890	5.77099	0.185789	5.57747	0.185789	4.8946	0.185789	5.48174	0.185789	0.0316599	1.66662	403
OR56B4	12733994	4.5092	0.149228	4.96471	0.149228	4.56633	0.149228	5.12961	0.149228	0.0319884	1.66662	404
KLHDC8A	12740127	6.94097	0.133651	7.44145	0.133651	7.40478	0.133651	6.96884	0.133651	0.032017	1.66662	405
TUBB4B	12707414	7.13687	0.123052	7.52915	0.123052	7.63736	0.123052	7.18182	0.123052	0.0320997	1.66662	406
NKAP	12909887	8.68366	0.0724894	8.88185	0.0724894	8.94267	0.0724894	8.64291	0.0724894	0.0322059	1.66662	407
	12713298	4.97957	0.0938859	5.24177	0.0938859	4.77848	0.0938859	4.98165	0.0938859	0.0324511	1.66662	408
CCT8L2	12852137	6.41802	0.111561	6.1456	0.111561	5.88326	0.111561	6.03498	0.111561	0.03246	1.66662	409
PLEKHO2	12697027	8.77035	0.151097	8.15062	0.151097	8.42712	0.151097	8.79055	0.151097	0.0324962	1.66662	410
NR2C1	12865465	8.90276	0.168645	8.58067	0.168645	9.40905	0.168645	8.95413	0.168645	0.0325188	1.66662	411
BLZF1	12734971	10.9383	0.106252	10.9916	0.106252	10.683	0.106252	10.5364	0.106252	0.03258	1.66662	412
	12912277	6.20109	0.0776925	6.00404	0.0776925	6.018	0.0776925	6.33187	0.0776925	0.032673	1.66662	413
ZFHX2	12691214	5.19723	0.116443	5.53496	0.116443	5.13987	0.116443	5.6064	0.116443	0.0327356	1.66662	414
SMURF1	12812455	9.62856	0.119416	9.70729	0.119416	9.94408	0.119416	10.1607	0.119416	0.0327907	1.66662	415
CAMK2B	12850660	7.485	0.122073	8.02688	0.122073	7.53283	0.122073	7.62747	0.122073	0.0328096	1.66662	416
TPRKB	12700461	9.0612	0.0793511	8.68674	0.0793511	8.96195	0.0793511	8.95109	0.0793511	0.0328137	1.66662	417
C11orf63	12729946	5.19452	0.0937793	5.56736	0.0937793	5.58513	0.0937793	5.33333	0.0937793	0.0329785	1.66662	418
CNN1	12880668	7.09353	0.274476	8.04986	0.274476	6.76102	0.274476	7.12259	0.274476	0.0329834	1.66662	419
ZNF99	12755494	8.27484	0.133943	7.85161	0.133943	8.40744	0.133943	7.91881	0.133943	0.0329936	1.66662	420
	12745649	4.894	0.245092	5.21561	0.245092	4.82866	0.245092	5.9081	0.245092	0.0330404	1.66662	421
SLC43A3	12732213	6.74348	0.120337	6.46421	0.120337	6.79073	0.120337	7.05624	0.120337	0.0331492	1.66662	422
LRTM1	12794292	6.16136	0.0777679	6.23478	0.0777679	5.92014	0.0777679	6.266	0.0777679	0.0333389	1.66662	423
F2RL1	12690050	5.80203	0.0881723	6.17516	0.0881723	5.79796	0.0881723	5.8964	0.0881723	0.0334	1.66662	424
C9orf152	12895307	7.45747	0.176196	7.33897	0.176196	7.89905	0.176196	8.08475	0.176196	0.0335176	1.66662	425
	12914691	6.41713	0.120712	6.6814	0.120712	6.63582	0.120712	6.15123	0.120712	0.0336468	1.66662	426
	12861977	6.59384	0.140463	5.90867	0.140463	6.1745	0.140463	6.24381	0.140463	0.0337232	1.66662	427
Eda	12910270	6.89048	0.117536	6.97603	0.117536	6.48461	0.117536	6.58592	0.117536	0.0337731	1.66662	428
ATL3	12833774	12.2332	0.119885	11.9149	0.119885	12.413	0.119885	12.4364	0.119885	0.0338296	1.66662	429
TCEANC2	12846895	7.44171	0.118322	6.90469	0.118322	7.33523	0.118322	7.32727	0.118322	0.0339017	1.66662	430
	12905913	5.00304	0.19913	5.07193	0.19913	5.56332	0.19913	5.83722	0.19913	0.0339155	1.66662	431
	12912291	8.61964	0.199047	9.39655	0.199047	8.63217	0.199047	8.55104	0.199047	0.0339594	1.66662	432
	12730465	6.77661	0.272854	6.46382	0.272854	7.74751	0.272854	6.93497	0.272854	0.0339967	1.66662	433
UCHL1	12870973	6.38357	0.102915	6.49918	0.102915	6.59015	0.102915	6.86761	0.102915	0.034029	1.66662	434
SLC41A2	12866683	15.9693	0.144236	15.7929	0.144236	16.0272	0.144236	15.3867	0.144236	0.0340726	1.66662	435
AGPAT3	12679263	11.0523	0.154022	10.6342	0.154022	11.1047	0.154022	11.382	0.154022	0.0341756	1.66662	436
PLK3	12843108	7.02161	0.0913684	7.27248	0.0913684	7.06181	0.0913684	7.41133	0.0913684	0.0342162	1.66662	437
	12912275	10.4486	0.259933	10.0362	0.259933	9.83032	0.259933	11.0102	0.259933	0.0343561	1.66662	438
	12910518	6.92172	0.0981703	6.61173	0.0981703	6.52307	0.0981703	6.4916	0.0981703	0.0344421	1.66662	439
TEX19	12773392	5.49876	0.111604	5.64854	0.111604	6.02879	0.111604	5.74748	0.111604	0.0344471	1.66662	440
	12790650	10.5794	0.152578	10.1694	0.152578	10.806	0.152578	10.8264	0.152578	0.0345605	1.66662	441
C7orf62	12856081	6.26014	0.136934	6.30623	0.136934	5.7493	0.136934	6.31803	0.136934	0.0345749	1.66662	442
	12909185	9.5295	0.202528	8.97447	0.202528	9.89283	0.202528	9.17267	0.202528	0.0345977	1.66662	443
	12765990	7.5841	0.105157	7.7769	0.105157	7.68581	0.105157	8.07226	0.105157	0.0346085	1.66662	444
PROCA1	12769315	5.85663	0.0977394	6.33008	0.0977394	6.0564	0.0977394	6.0353	0.0977394	0.0346566	1.66662	445
CER1	12889792	6.69438	0.0908814	6.53049	0.0908814	6.50125	0.0908814	6.8965	0.0908814	0.0346883	1.66662	446
CMAS	12863747	10.1067	0.116773	9.95301	0.116773	10.4907	0.116773	10.0677	0.116773	0.0347023	1.66662	447
SLC38A7	12757083	7.80633	0.141119	7.67303	0.141119	8.29548	0.141119	8.10325	0.141119	0.0347162	1.66662	448
STAT5A	12761115	8.25074	0.163404	7.91303	0.163404	7.45416	0.163404	7.86912	0.163404	0.0347989	1.66662	449
	12790928	6.01206	0.0922865	6.02452	0.0922865	6.22798	0.0922865	6.39924	0.0922865	0.0348284	1.66662	450
DAB2	12785383	10.8574	0.14185	11.1	0.14185	10.6819	0.14185	10.4285	0.14185	0.0348321	1.66662	451
	12906287	4.97639	0.128826	4.72368	0.128826	4.89562	0.128826	5.3346	0.128826	0.0348868	1.66662	452
CENPK	12785235	6.14161	0.103906	6.50831	0.103906	6.27281	0.103906	6.59067	0.103906	0.0348949	1.66662	453
GPSM1	12697972	7.71267	0.0895421	8.11002	0.0895421	7.76962	0.0895421	7.93319	0.0895421	0.0348965	1.66662	454
	12833523	6.0625	0.252308	4.98711	0.252308	5.06515	0.252308	5.60943	0.252308	0.0348973	1.66662	455
AMBN	12869888	6.12793	0.0558197	6.28867	0.0558197	6.04092	0.0558197	6.23946	0.0558197	0.0349109	1.66662	456
SLC2A10	12715265	7.63719	0.207511	7.53031	0.207511	8.44193	0.207511	8.02422	0.207511	0.0349972	1.66662	457
OR52N2	12733988	6.29451	0.158157	5.83565	0.158157	5.99951	0.158157	6.54751	0.158157	0.0350118	1.66662	458
DNAJB2	12777779	8.44477	0.122624	8.8032	0.122624	8.38117	0.122624	8.2245	0.122624	0.0350236	1.66662	459
SCPEP1	12761654	12.2015	0.175308	12.2087	0.175308	12.3987	0.175308	12.9447	0.175308	0.0351246	1.66662	460
Arf2	12761185	7.43189	0.162128	7.9141	0.162128	8.20987	0.162128	7.93088	0.162128	0.0353197	1.66662	461
N4BP3	12878914	6.80914	0.0948046	6.53737	0.0948046	6.52175	0.0948046	6.89303	0.0948046	0.0353553	1.66662	462
	12912313	4.46079	0.13488	4.73219	0.13488	4.23146	0.13488	4.12666	0.13488	0.0353739	1.66662	463
PPP1R3D	12717338	6.55987	0.0811738	6.26802	0.0811738	6.33196	0.0811738	6.5911	0.0811738	0.0353909	1.66662	464
	12809100	5.46224	0.190709	5.79349	0.190709	6.10101	0.190709	6.33787	0.190709	0.0353947	1.66662	465
SNRNP40	12777896	9.75214	0.149361	10.2328	0.149361	10.1805	0.149361	9.64487	0.149361	0.035458	1.66662	466
IZUMO3	12892225	5.77536	0.0861549	5.49385	0.0861549	5.68551	0.0861549	5.40168	0.0861549	0.0355714	1.66662	467
IBSP	12873199	6.14587	0.140818	5.69165	0.140818	5.47525	0.140818	5.73078	0.140818	0.0356095	1.66662	468
CUTC	12820483	8.58972	0.102083	8.25949	0.102083	8.6823	0.102083	8.32818	0.102083	0.0356379	1.66662	469
	12825703	5.74095	0.0630016	5.82022	0.0630016	5.58799	0.0630016	5.55626	0.0630016	0.0356897	1.66662	470
	12677987	7.32339	0.252224	6.92518	0.252224	7.81569	0.252224	6.66507	0.252224	0.0357162	1.66662	471
	12824855	7.18548	0.151811	7.20107	0.151811	7.67128	0.151811	6.95163	0.151811	0.0358543	1.66662	472
H1FNT	12869180	7.39667	0.0959327	7.15161	0.0959327	7.009	0.0959327	7.39217	0.0959327	0.0360236	1.66662	473
	12915251	6.43898	0.151625	6.67619	0.151625	6.4018	0.151625	5.95482	0.151625	0.0360358	1.66662	474
	12755573	4.80918	0.085754	4.90471	0.085754	4.52678	0.085754	4.6332	0.085754	0.036076	1.66662	475
	12733878	6.01404	0.179506	6.65536	0.179506	6.55368	0.179506	6.8447	0.179506	0.0360905	1.66662	476
	12797739	6.26296	0.111025	6.08624	0.111025	5.84702	0.111025	5.78637	0.111025	0.0361897	1.66662	477
GTPBP8	12680927	7.43769	0.115392	7.71119	0.115392	7.85951	0.115392	7.37384	0.115392	0.0362562	1.66662	478
	12911363	6.34731	0.122955	6.86566	0.122955	6.8628	0.122955	6.69906	0.122955	0.0363719	1.66662	479
	12726488	5.25026	0.111369	5.68465	0.111369	5.62519	0.111369	5.73679	0.111369	0.0363801	1.66662	480
TMPRSS4	12727739	7.06539	0.0845425	6.95483	0.0845425	7.26308	0.0845425	7.3118	0.0845425	0.0364119	1.66662	481
ADAMTS5	12678842	9.74595	0.239472	8.99284	0.239472	10.077	0.239472	9.32675	0.239472	0.0364175	1.66662	482
	12841527	5.01163	0.18673	4.78305	0.18673	5.4151	0.18673	5.59346	0.18673	0.0365094	1.66662	483
	12677405	6.12593	0.20795	6.03614	0.20795	6.83655	0.20795	5.92583	0.20795	0.0365405	1.66662	484
	12827242	6.73311	0.14155	6.99611	0.14155	6.4732	0.14155	6.37122	0.14155	0.0366564	1.66662	485
PFN2	12681843	6.38653	0.0994956	6.70819	0.0994956	6.29239	0.0994956	6.29413	0.0994956	0.0366993	1.66662	486
	12677571	5.97626	0.377007	7.5834	0.377007	6.04046	0.377007	6.39796	0.377007	0.0367116	1.66662	487
ISPD	12852821	7.21608	0.139707	7.1394	0.139707	7.75832	0.139707	7.4158	0.139707	0.0367708	1.66662	488
NDE1	12812019	7.4195	0.138221	7.45392	0.138221	7.52481	0.138221	8.0058	0.138221	0.0367945	1.66662	489
1300017J02Rik	12685191	14.1357	0.222215	14.8002	0.222215	15.0904	0.222215	15.0414	0.222215	0.036801	1.66662	490
	12742057	6.11778	0.110203	5.79529	0.110203	5.77172	0.110203	6.19547	0.110203	0.0368169	1.66662	491
AIM1L	12775590	8.30561	0.0945047	8.00392	0.0945047	8.41191	0.0945047	8.38185	0.0945047	0.0370386	1.66662	492
DNASE1L2	12814563	5.90375	0.0948579	6.26319	0.0948579	6.05769	0.0948579	5.84302	0.0948579	0.037044	1.66662	493
CERS4	12877652	5.84433	0.038208	6.02522	0.038208	5.93012	0.038208	5.96381	0.038208	0.037135	1.66662	494
SCN9A	12777737	6.58025	0.143834	6.07477	0.143834	6.01469	0.143834	6.47887	0.143834	0.0371415	1.66662	495
	12676649	8.07535	0.209433	8.46428	0.209433	8.77834	0.209433	7.84497	0.209433	0.0371657	1.66662	496
CYP1B1	12705362	6.42946	0.051449	6.59606	0.051449	6.35367	0.051449	6.44324	0.051449	0.0371732	1.66662	497
HLA-DMA	12801182	6.777	0.0797368	6.79985	0.0797368	6.98452	0.0797368	7.10796	0.0797368	0.0371809	1.66662	498
DZIP3	12681678	8.06822	0.166485	7.59762	0.166485	7.53838	0.166485	8.18984	0.166485	0.0372463	1.66662	499
CAMK4	12693336	7.43194	0.155941	7.36712	0.155941	7.9132	0.155941	7.19507	0.155941	0.0373604	1.66662	500
PSMA5	12837596	9.81031	0.0767273	9.49991	0.0767273	9.83012	0.0767273	9.72352	0.0767273	0.0374399	1.66662	501
ADGRF3	12700752	6.36539	0.0850991	6.62667	0.0850991	6.58154	0.0850991	6.77063	0.0850991	0.0374872	1.66662	502
RNF113A	12907375	7.86564	0.174438	7.4681	0.174438	8.20053	0.174438	8.18254	0.174438	0.0375763	1.66662	503
CYB561D2	12799416	5.71075	0.0939485	5.86181	0.0939485	5.74896	0.0939485	6.121	0.0939485	0.037665	1.66662	504
ZNF628	12759190	6.12843	0.0962408	6.14537	0.0962408	5.75018	0.0962408	6.11044	0.0962408	0.0377469	1.66662	505
TMUB1	12855442	7.12922	0.118299	7.53052	0.118299	7.01486	0.118299	7.07856	0.118299	0.0377597	1.66662	506
PKP1	12734508	7.2334	0.0779484	7.07702	0.0779484	6.88641	0.0779484	7.18239	0.0779484	0.0378023	1.66662	507
DNAJC16	12739508	9.88004	0.139788	9.47265	0.139788	9.87095	0.139788	10.1393	0.139788	0.0378114	1.66662	508
	12675159	6.27851	0.449253	7.70199	0.449253	7.98736	0.449253	8.26598	0.449253	0.0379143	1.66662	509
SLC2A11	12744503	6.37626	0.0947077	6.47798	0.0947077	6.61283	0.0947077	6.80724	0.0947077	0.0379466	1.66662	510
RHPN2	12758513	8.12668	0.136792	8.12475	0.136792	8.45499	0.136792	8.67495	0.136792	0.037976	1.66662	511
GIMAP4	12852310	10.9586	0.694928	7.79488	0.694928	8.89258	0.694928	9.97718	0.694928	0.0381244	1.66662	512
TRMU	12862438	7.98097	0.0692324	7.96543	0.0692324	7.79291	0.0692324	7.70098	0.0692324	0.0381273	1.66662	513
	12847740	14.1107	0.17227	14.2074	0.17227	13.5731	0.17227	13.5806	0.17227	0.0381777	1.66662	514
	12906581	6.13039	0.133591	6.72477	0.133591	6.63847	0.133591	6.47764	0.133591	0.0382253	1.66662	515
PTRF	12772071	7.47131	0.141354	8.09565	0.141354	7.72075	0.141354	7.55049	0.141354	0.0382488	1.66662	516
PLCG1	12713687	7.09083	0.0914027	7.08985	0.0914027	7.03078	0.0914027	7.4251	0.0914027	0.0382671	1.66662	517
	12692094	4.92251	0.163377	5.42128	0.163377	5.56527	0.163377	5.63193	0.163377	0.0383354	1.66662	518
	12745099	7.1779	0.194046	7.64729	0.194046	6.71508	0.194046	7.1516	0.194046	0.0384154	1.66662	519
REEP4	12894072	5.24274	0.0969578	5.18441	0.0969578	5.14353	0.0969578	5.56199	0.0969578	0.0384185	1.66662	520
	12676937	5.73056	0.198708	5.90838	0.198708	6.56028	0.198708	6.38164	0.198708	0.0384322	1.66662	521
	12863876	6.99371	0.111575	7.52424	0.111575	7.20005	0.111575	7.26862	0.111575	0.0385405	1.66662	522
MELK	12890559	5.90712	0.0926852	6.15853	0.0926852	5.72354	0.0926852	6.00063	0.0926852	0.0385463	1.66662	523
	12912155	6.29957	0.225655	6.29138	0.225655	5.37365	0.225655	6.15614	0.225655	0.0385464	1.66662	524
KRAS	12862110	9.98972	0.119036	9.6255	0.119036	10.1745	0.119036	9.83073	0.119036	0.0386179	1.66662	525
AMMECR1L	12778577	7.65427	0.123521	7.67071	0.123521	7.41954	0.123521	8.0081	0.123521	0.0386207	1.66662	526
	12826720	5.46899	0.0761004	5.55914	0.0761004	5.8132	0.0761004	5.67776	0.0761004	0.0386288	1.66662	527
SERINC3	12719009	12.4193	0.123376	12.4662	0.123376	12.3696	0.123376	12.8956	0.123376	0.038631	1.66662	528
ARL16	12763539	7.72912	0.102724	8.09286	0.102724	7.62399	0.102724	7.78844	0.102724	0.0387054	1.66662	529
CTNNA1	12880084	11.513	0.102474	11.646	0.102474	11.9125	0.102474	11.4648	0.102474	0.0387326	1.66662	530
	12882406	5.27134	0.0620681	5.47659	0.0620681	5.30879	0.0620681	5.51751	0.0620681	0.0387405	1.66662	531
	12678127	6.61972	0.322597	6.80318	0.322597	6.24028	0.322597	5.38103	0.322597	0.0388735	1.66662	532
	12840727	10.604	0.21168	10.2625	0.21168	10.356	0.21168	9.63048	0.21168	0.0389675	1.66662	533
EGR1	12877406	8.50529	0.600441	10.7332	0.600441	8.0446	0.600441	9.19435	0.600441	0.0390261	1.66662	534
FBXO15	12807683	6.72695	0.122948	6.89493	0.122948	7.07509	0.122948	6.51077	0.122948	0.0390374	1.66662	535
	12841616	5.51402	0.0968242	5.96012	0.0968242	5.69911	0.0968242	5.62652	0.0968242	0.0390879	1.66662	536
ATP6V1B2	12889251	9.88598	0.087701	9.67558	0.087701	9.91501	0.087701	10.0942	0.087701	0.0391434	1.66662	537
NUP155	12785270	8.78773	0.0895836	8.37044	0.0895836	8.58096	0.0895836	8.49893	0.0895836	0.0393113	1.66662	538
	12779168	8.42298	0.160166	9.13367	0.160166	8.93524	0.160166	9.01292	0.160166	0.0393416	1.66662	539
CRNN	12835489	6.08101	0.0844759	6.35648	0.0844759	6.16488	0.0844759	6.43702	0.0844759	0.0393705	1.66662	540
	12725362	6.17752	0.0725313	6.48013	0.0725313	6.29195	0.0725313	6.45073	0.0725313	0.0394616	1.66662	541
	12676269	5.94487	0.276729	7.20613	0.276729	6.46269	0.276729	6.22736	0.276729	0.0394744	1.66662	542
Olfr1134	12739944	5.89764	0.0893299	6.32249	0.0893299	6.1285	0.0893299	6.1492	0.0893299	0.0394933	1.66662	543
	12721508	6.57691	0.0988674	7.02273	0.0988674	6.67793	0.0988674	6.81668	0.0988674	0.0395522	1.66662	544
	12676165	6.84741	0.283092	6.39401	0.283092	7.57078	0.283092	6.40655	0.283092	0.0395996	1.66662	545
TAF9B	12905311	9.31906	0.148438	8.74212	0.148438	9.38846	0.148438	9.14853	0.148438	0.0396001	1.66662	546
USP14	12807656	10.1984	0.127065	10.2902	0.127065	10.2579	0.127065	9.75883	0.127065	0.0396668	1.66662	547
CLDN4	12815339	6.15329	0.123087	6.3988	0.123087	6.67425	0.123087	6.63132	0.123087	0.039696	1.66662	548
	12811017	7.18715	0.126776	7.53241	0.126776	7.66361	0.126776	7.17269	0.126776	0.039702	1.66662	549
COX15	12822310	9.97952	0.141322	9.90068	0.141322	10.349	0.141322	10.4652	0.141322	0.0397348	1.66662	550
	12699985	4.66875	0.18848	4.94072	0.18848	5.30864	0.18848	4.45761	0.18848	0.0397966	1.66662	551
	12677085	5.08214	0.256887	6.05175	0.256887	5.19521	0.256887	4.93977	0.256887	0.0398931	1.66662	552
CDH3	12749287	6.5564	0.0658065	6.36106	0.0658065	6.49251	0.0658065	6.66827	0.0658065	0.0399668	1.66662	553
LRRC46	12773256	7.10693	0.0985154	6.9076	0.0985154	6.64049	0.0985154	6.92076	0.0985154	0.0400038	1.66662	554
	12773142	5.45341	0.108986	5.8653	0.108986	5.86503	0.108986	5.55598	0.108986	0.0400378	1.66662	555
SLC35C2	12719345	9.06656	0.110521	8.87566	0.110521	8.78625	0.110521	9.27096	0.110521	0.0400688	1.66662	556
	12708752	6.36059	0.0806108	6.70048	0.0806108	6.68196	0.0806108	6.5466	0.0806108	0.0400807	1.66662	557
	12726133	7.25815	0.097329	6.90278	0.097329	6.93164	0.097329	7.23004	0.097329	0.040201	1.66662	558
	12826590	6.18396	0.0978328	6.43959	0.0978328	6.60694	0.0978328	6.56501	0.0978328	0.0402427	1.66662	559
	12772617	6.05477	0.0796415	6.22755	0.0796415	5.95291	0.0796415	6.28969	0.0796415	0.0402906	1.66662	560
CSAD	12859755	9.09565	0.308323	8.80288	0.308323	10.1647	0.308323	9.09197	0.308323	0.0403115	1.66662	561
TEX28	12909810	6.77315	0.0953233	7.14163	0.0953233	6.98791	0.0953233	6.75265	0.0953233	0.0403347	1.66662	562
	12711039	4.88724	0.165589	4.81604	0.165589	4.89683	0.165589	5.50676	0.165589	0.040372	1.66662	563
ZBTB9	12803210	8.57458	0.198373	7.90646	0.198373	8.67351	0.198373	8.74686	0.198373	0.0403933	1.66662	564
FANCF	12831629	5.79192	0.0932443	6.05447	0.0932443	6.23338	0.0932443	6.0317	0.0932443	0.0404112	1.66662	565
	12677627	5.44705	0.251921	5.86955	0.251921	6.62894	0.251921	6.03787	0.251921	0.0404459	1.66662	566
RPUSD4	12833892	8.12909	0.168301	7.82149	0.168301	7.34149	0.168301	7.85127	0.168301	0.0405828	1.66662	567
ADORA2A	12748166	7.92049	0.119357	8.3917	0.119357	7.89948	0.119357	7.97877	0.119357	0.0406629	1.66662	568
	12676651	9.56593	0.310874	8.22099	0.310874	9.05951	0.310874	9.4251	0.310874	0.0407488	1.66662	569
	12913405	9.58272	0.425739	8.67386	0.425739	9.8887	0.425739	10.672	0.425739	0.0408995	1.66662	570
CLEC5A	12855777	5.97399	0.122049	5.93897	0.122049	5.47234	0.122049	5.67366	0.122049	0.0410994	1.66662	571
MLEC	12742678	12.5099	0.239209	11.8133	0.239209	12.9252	0.239209	12.55	0.239209	0.0411507	1.66662	572
	12674693	6.05171	0.327917	5.84922	0.327917	6.59864	0.327917	7.26832	0.327917	0.0412095	1.66662	573
	12757543	4.88647	0.0547993	5.07573	0.0547993	4.82789	0.0547993	4.91188	0.0547993	0.0412654	1.66662	574
DTNB	12701303	11.0297	0.169018	10.6969	0.169018	11.4839	0.169018	10.9587	0.169018	0.0413151	1.66662	575
	12797719	7.05494	0.172816	7.61895	0.172816	7.16539	0.172816	6.82195	0.172816	0.0413733	1.66662	576
MTMR2	12729265	8.89835	0.100443	8.59391	0.100443	8.78957	0.100443	9.05661	0.100443	0.0415165	1.66662	577
	12675153	11.0173	0.212558	10.4887	0.212558	11.4753	0.212558	11.1569	0.212558	0.0415234	1.66662	578
	12906200	8.30814	0.182085	7.78454	0.182085	8.31417	0.182085	7.63588	0.182085	0.0415701	1.66662	579
AU018091	12756208	7.29577	0.200338	8.14659	0.200338	7.48937	0.200338	7.37995	0.200338	0.0417065	1.66662	580
CKB	12792596	10.1123	0.274699	8.97311	0.274699	9.10018	0.274699	9.09779	0.274699	0.0417538	1.66662	581
Olfr827	12866780	5.74345	0.14735	6.28805	0.14735	5.88839	0.14735	5.63818	0.14735	0.0417595	1.66662	582
	12834229	6.95773	0.0542782	6.80547	0.0542782	6.77089	0.0542782	6.97764	0.0542782	0.0417608	1.66662	583
	12676853	7.54601	0.198468	7.26769	0.198468	6.95708	0.198468	6.65933	0.198468	0.0417634	1.66662	584
MACC1	12854612	5.51244	0.111854	5.72265	0.111854	5.34858	0.111854	5.83313	0.111854	0.0417733	1.66662	585
	12911461	6.80917	0.136126	6.63296	0.136126	6.18917	0.136126	6.60996	0.136126	0.0418989	1.66662	586
	12682743	4.42035	0.120131	4.66867	0.120131	4.17636	0.120131	4.6537	0.120131	0.041911	1.66662	587
MCUR1	12803619	11.0358	0.154543	10.5684	0.154543	10.8934	0.154543	11.283	0.154543	0.042064	1.66662	588
	12755450	6.50448	0.126335	6.47727	0.126335	6.07547	0.126335	6.64196	0.126335	0.0421286	1.66662	589
KIAA0408	12896224	6.29384	0.0896893	6.62822	0.0896893	6.66801	0.0896893	6.44591	0.0896893	0.0422403	1.66662	590
	12809783	6.7872	0.174519	6.99506	0.174519	6.81105	0.174519	7.51143	0.174519	0.0422624	1.66662	591
NPTX2	12815052	6.46154	0.152661	6.83709	0.152661	6.11974	0.152661	6.41955	0.152661	0.0424472	1.66662	592
TRHDE	12856615	6.556	0.17756	6.32841	0.17756	7.07487	0.17756	6.37406	0.17756	0.0424729	1.66662	593
TMEM80	12834835	8.90765	0.0683528	8.94957	0.0683528	9.14906	0.0683528	9.16011	0.0683528	0.0425414	1.66662	594
CPQ	12725954	11.6298	0.587522	9.03901	0.587522	10.4986	0.587522	9.60083	0.587522	0.0425971	1.66662	595
	12856272	7.32939	0.315224	7.47814	0.315224	8.13316	0.315224	6.65389	0.315224	0.0426158	1.66662	596
CLDN25	12728426	7.15065	0.0649852	6.98332	0.0649852	7.16702	0.0649852	7.28749	0.0649852	0.0426999	1.66662	597
	12915125	5.74894	0.0917934	5.90515	0.0917934	5.51303	0.0917934	5.86697	0.0917934	0.0427462	1.66662	598
	12912945	6.74655	0.19813	6.53794	0.19813	6.53862	0.19813	7.34439	0.19813	0.042801	1.66662	599
	12906784	6.48311	0.111818	6.59549	0.111818	6.12856	0.111818	6.56529	0.111818	0.042936	1.66662	600
PSTK	12819493	6.68844	0.109721	7.14072	0.109721	6.96918	0.109721	6.73527	0.109721	0.0429505	1.66662	601
SSBP4	12884325	4.42864	0.074398	4.74479	0.074398	4.48298	0.074398	4.62725	0.074398	0.042967	1.66662	602
	12710975	5.18518	0.0863662	5.37706	0.0863662	5.28849	0.0863662	4.99118	0.0863662	0.0431793	1.66662	603
ADAMTS8	12833612	5.86468	0.0895993	6.26827	0.0895993	5.96659	0.0895993	6.00237	0.0895993	0.0432567	1.66662	604
RMI1	12891753	8.0064	0.124609	7.80555	0.124609	8.38273	0.124609	8.05649	0.124609	0.0432587	1.66662	605
	12703613	4.94247	0.0879495	5.16594	0.0879495	5.35034	0.0879495	5.20601	0.0879495	0.0432803	1.66662	606
	12896280	7.28181	0.149078	7.71333	0.149078	7.76417	0.149078	7.96093	0.149078	0.0433354	1.66662	607
	12677097	7.62885	0.181891	7.74566	0.181891	8.03681	0.181891	8.41194	0.181891	0.043347	1.66662	608
	12910865	8.01279	0.0962119	7.95299	0.0962119	7.72071	0.0962119	8.16539	0.0962119	0.0434262	1.66662	609
	12910987	8.01279	0.0962119	7.95299	0.0962119	7.72071	0.0962119	8.16539	0.0962119	0.0434262	1.66662	610
	12910999	8.01279	0.0962119	7.95299	0.0962119	7.72071	0.0962119	8.16539	0.0962119	0.0434262	1.66662	611
Olfr332	12879320	6.01489	0.110546	5.88157	0.110546	5.53324	0.110546	5.6876	0.110546	0.0434802	1.66662	612
GDAP1	12723396	5.0751	0.116075	5.30168	0.116075	4.85587	0.116075	5.33339	0.116075	0.0437002	1.66662	613
	12878488	6.49611	0.0814254	6.46667	0.0814254	6.77184	0.0814254	6.72582	0.0814254	0.0437736	1.66662	614
	12901716	5.28237	0.0942486	5.10235	0.0942486	4.95742	0.0942486	5.35825	0.0942486	0.0438896	1.66662	615
RTN4RL2	12728753	5.87687	0.138844	5.89297	0.138844	5.40542	0.138844	5.44543	0.138844	0.0439014	1.66662	616
	12676021	8.91745	0.337016	7.53972	0.337016	8.85553	0.337016	8.21164	0.337016	0.0439068	1.66662	617
DHRS9	12780359	6.4865	0.112792	6.49135	0.112792	6.30739	0.112792	6.82484	0.112792	0.0439863	1.66662	618
	12708844	5.32883	0.106436	5.60659	0.106436	5.23909	0.106436	5.65243	0.106436	0.0440333	1.66662	619
ERICH4	12748847	6.61727	0.130255	6.22549	0.130255	6.02074	0.130255	6.34686	0.130255	0.0440748	1.66662	620
STRIP2	12850797	7.84795	0.213146	8.73426	0.213146	8.64471	0.213146	8.58361	0.213146	0.0440842	1.66662	621
LPO	12760638	6.80412	0.189777	6.82786	0.189777	6.66608	0.189777	7.47744	0.189777	0.0443015	1.66662	622
C12orf29	12862815	10.6689	0.159038	10.2184	0.159038	10.9056	0.159038	10.3862	0.159038	0.0443202	1.66662	623
OR6F1	12879339	5.49967	0.168702	5.08176	0.168702	4.74931	0.168702	5.30747	0.168702	0.0443427	1.66662	624
	12676963	5.8765	0.276193	5.41183	0.276193	6.5154	0.276193	6.47848	0.276193	0.0443666	1.66662	625
PSMF1	12721034	10.7722	0.226808	10.1285	0.226808	11.0449	0.226808	11.0497	0.226808	0.0444017	1.66662	626
FKBP14	12851936	8.41788	0.127667	8.775	0.127667	8.53631	0.127667	8.18937	0.127667	0.0444175	1.66662	627
SOWAHB	12874101	7.33436	0.175616	6.96406	0.175616	7.50411	0.175616	7.76443	0.175616	0.0444388	1.66662	628
GLCCI1	12851692	7.17255	0.127451	7.03582	0.127451	7.48626	0.127451	7.53963	0.127451	0.0444542	1.66662	629
PALMD	12843987	10.9302	0.148129	10.7548	0.148129	11.4227	0.148129	11.0131	0.148129	0.0444922	1.66662	630
	12847040	6.73019	0.106387	6.38072	0.106387	6.25092	0.106387	6.49007	0.106387	0.0445087	1.66662	631
	12912987	8.47929	0.321073	7.89172	0.321073	9.34522	0.321073	8.29243	0.321073	0.0445434	1.66662	632
MORC4	12905365	7.84178	0.151053	8.2311	0.151053	8.00951	0.151053	7.54696	0.151053	0.0446447	1.66662	633
PAAF1	12728973	9.92403	0.109761	9.55709	0.109761	10.0405	0.109761	9.91696	0.109761	0.0446766	1.66662	634
	12800668	6.89829	0.206667	6.39473	0.206667	6.072	0.206667	6.05518	0.206667	0.0446932	1.66662	635
ENO3	12772434	6.84595	0.134796	6.90025	0.134796	6.49507	0.134796	7.11551	0.134796	0.0446952	1.66662	636
	12866716	10.8099	0.325696	10.01	0.325696	11.1308	0.325696	9.84045	0.325696	0.0448012	1.66662	637
PDZD4	12909713	6.92491	0.126971	6.90225	0.126971	6.41165	0.126971	6.84762	0.126971	0.0448604	1.66662	638
CGRRF1	12690629	8.58124	0.122354	8.58151	0.122354	9.07004	0.122354	8.81865	0.122354	0.0448713	1.66662	639
MLH1	12799774	7.62417	0.056302	7.56435	0.056302	7.55213	0.056302	7.37496	0.056302	0.0449336	1.66662	640
Olfr1124	12733972	6.63361	0.206206	7.58769	0.206206	7.04329	0.206206	7.17408	0.206206	0.0449381	1.66662	641
TBC1D19	12872375	8.24733	0.0815984	8.12298	0.0815984	8.40903	0.0815984	8.46457	0.0815984	0.044957	1.66662	642
	12841465	6.49057	0.103941	6.78814	0.103941	6.87836	0.103941	6.93635	0.103941	0.044974	1.66662	643
	12914595	7.99169	0.136699	8.11643	0.136699	7.5122	0.136699	7.87141	0.136699	0.0450852	1.66662	644
	12677355	7.06809	0.183649	6.25848	0.183649	6.79128	0.183649	6.51067	0.183649	0.0451117	1.66662	645
	12913131	6.53486	0.138894	6.43221	0.138894	6.0325	0.138894	6.63639	0.138894	0.0452425	1.66662	646
SVEP1	12895667	5.67147	0.0997243	6.12924	0.0997243	5.82942	0.0997243	5.87451	0.0997243	0.0452853	1.66662	647
TM9SF2	12709691	14.1956	0.0685562	13.9141	0.0685562	13.9301	0.0685562	14.0519	0.0685562	0.0452982	1.66662	648
KDM5B	12740771	9.03073	0.10725	9.32971	0.10725	9.42705	0.10725	9.49259	0.10725	0.0453308	1.66662	649
SPRY3	12909777	7.89527	0.215249	7.8207	0.215249	8.58572	0.215249	8.54405	0.215249	0.0453888	1.66662	650
KIF9	12795006	6.04744	0.0623914	5.93312	0.0623914	5.75879	0.0623914	5.90906	0.0623914	0.0454385	1.66662	651
USP26	12908499	5.0082	0.0938334	4.86449	0.0938334	4.85407	0.0938334	5.23708	0.0938334	0.0454535	1.66662	652
PDILT	12817021	5.48833	0.140413	5.66435	0.140413	6.12169	0.140413	5.75758	0.140413	0.0456303	1.66662	653
CDH26	12720975	6.31478	0.0990364	6.24979	0.0990364	5.91017	0.0990364	6.28428	0.0990364	0.0456381	1.66662	654
PIGH	12694883	7.94256	0.0939284	7.58982	0.0939284	7.92716	0.0939284	7.67366	0.0939284	0.0458057	1.66662	655
NICN1	12800430	8.56667	0.116505	8.58493	0.116505	8.65119	0.116505	9.03754	0.116505	0.0458282	1.66662	656
LRRC49	12689043	5.7032	0.107712	6.11795	0.107712	6.01721	0.107712	5.74011	0.107712	0.0459918	1.66662	657
	12675433	7.4249	0.20345	7.18415	0.20345	7.99069	0.20345	7.90618	0.20345	0.0460676	1.66662	658
HIST2H4A	12802644	8.89194	0.292849	9.06206	0.292849	8.11144	0.292849	7.94712	0.292849	0.0461142	1.66662	659
	12840723	11.2571	0.27824	11.1067	0.27824	12.2732	0.27824	11.3447	0.27824	0.0461877	1.66662	660
RASGRP2	12833573	6.98599	0.10121	7.22552	0.10121	6.90302	0.10121	7.30736	0.10121	0.0463201	1.66662	661
	12911773	6.39058	0.134328	6.94545	0.134328	6.5143	0.134328	6.79862	0.134328	0.0463436	1.66662	662
GLI2	12776070	5.68382	0.109143	5.9258	0.109143	6.07233	0.109143	6.15576	0.109143	0.0463583	1.66662	663
ZMYND8	12718534	8.43294	0.0818722	8.71921	0.0818722	8.79172	0.0818722	8.66544	0.0818722	0.0464182	1.66662	664
	12914965	6.21694	0.12051	6.30736	0.12051	6.49827	0.12051	6.73274	0.12051	0.0464237	1.66662	665
	12913843	12.4375	0.22534	12.2722	0.22534	11.5885	0.22534	11.6649	0.22534	0.0464748	1.66662	666
DSC3	12807507	5.77932	0.076973	5.92969	0.076973	5.94993	0.076973	6.13504	0.076973	0.0465163	1.66662	667
	12911103	11.2238	0.13955	11.0564	0.13955	11.4576	0.13955	10.8322	0.13955	0.0465333	1.66662	668
	12788842	5.30847	0.229268	6.01909	0.229268	6.00252	0.229268	6.33838	0.229268	0.0465562	1.66662	669
	12739176	9.02435	0.341671	9.02197	0.341671	7.92188	0.341671	7.88357	0.341671	0.04656	1.66662	670
	12910965	5.64628	0.0819243	5.54289	0.0819243	5.29095	0.0819243	5.57801	0.0819243	0.0466227	1.66662	671
CCDC96	12872759	5.41782	0.0944561	5.37129	0.0944561	5.76493	0.0944561	5.45117	0.0944561	0.0467091	1.66662	672
	12913185	5.55105	0.171969	6.01475	0.171969	5.35142	0.171969	5.97696	0.171969	0.0469315	1.66662	673
CDKL3	12887538	5.86974	0.10746	5.50371	0.10746	5.41743	0.10746	5.4904	0.10746	0.046956	1.66662	674
DMRTC2	12758826	6.4566	0.116203	6.57784	0.116203	6.24004	0.116203	6.76363	0.116203	0.0470984	1.66662	675
	12677161	5.32084	0.397264	6.24839	0.397264	5.30792	0.397264	6.84168	0.397264	0.0471083	1.66662	676
TEKT3	12771060	5.20564	0.109453	5.69848	0.109453	5.35575	0.109453	5.44933	0.109453	0.0471583	1.66662	677
	12675947	6.70381	0.347463	6.67395	0.347463	5.57669	0.347463	5.529	0.347463	0.0472176	1.66662	678
	12768477	16.0684	0.256338	15.8074	0.256338	16.7416	0.256338	15.6417	0.256338	0.0472182	1.66662	679
	12693253	8.07304	0.137089	8.56494	0.137089	8.35102	0.137089	8.00447	0.137089	0.0473201	1.66662	680
USH1C	12728805	6.81062	0.077318	6.986	0.077318	6.63786	0.077318	6.74498	0.077318	0.0473387	1.66662	681
RLBP1	12791700	5.78564	0.068665	5.7732	0.068665	6.05173	0.068665	5.83602	0.068665	0.0473985	1.66662	682
CCT5	12787903	10.0674	0.185243	10.1691	0.185243	10.3704	0.185243	9.55031	0.185243	0.0475286	1.66662	683
EDN2	12836193	5.72866	0.0894154	5.64451	0.0894154	5.78388	0.0894154	6.03629	0.0894154	0.0475388	1.66662	684
LBX2	12701974	6.0912	0.0804347	6.00492	0.0804347	5.93748	0.0804347	5.73508	0.0804347	0.0475563	1.66662	685
	12675097	7.45168	0.383426	8.346	0.383426	8.93204	0.383426	7.46259	0.383426	0.0476026	1.66662	686
	12709794	8.02017	0.159455	7.95453	0.159455	8.37367	0.159455	8.59165	0.159455	0.0476248	1.66662	687
PSMC5	12760902	11.6476	0.0678863	11.8005	0.0678863	11.6192	0.0678863	11.4888	0.0678863	0.0477427	1.66662	688
PPP1CA	12683066	10.1891	0.0848798	10.2342	0.0848798	10.5425	0.0848798	10.3829	0.0848798	0.0477734	1.66662	689
CNR1	12896338	6.07519	0.119068	5.82012	0.119068	6.20221	0.119068	6.3493	0.119068	0.0478229	1.66662	690
NDUFAF4	12898874	7.82324	0.203774	7.98597	0.203774	8.07831	0.203774	7.22429	0.203774	0.0478767	1.66662	691
PREX2	12722624	8.30583	0.0719718	8.61137	0.0719718	8.56522	0.0719718	8.52848	0.0719718	0.047892	1.66662	692
MIA3	12735343	13.0496	0.139987	12.8339	0.139987	13.3028	0.139987	12.6999	0.139987	0.0479086	1.66662	693
SAT1	12907723	14.473	0.208866	15.4302	0.208866	14.9099	0.208866	14.8568	0.208866	0.0479303	1.66662	694
BCL2L15	12837523	5.33896	0.123121	5.72131	0.123121	5.7449	0.123121	5.87853	0.123121	0.0479371	1.66662	695
TGIF1	12807824	8.09001	0.136345	8.64002	0.136345	8.16123	0.136345	8.4555	0.136345	0.0479754	1.66662	696
SRP72	12870694	11.8132	0.132024	11.6739	0.132024	12.222	0.132024	11.7277	0.132024	0.0480044	1.66662	697
MTERF2	12869142	7.96611	0.23961	7.84859	0.23961	8.72286	0.23961	7.71752	0.23961	0.0481062	1.66662	698
	12715145	4.98273	0.12479	5.49794	0.12479	5.03324	0.12479	5.24439	0.12479	0.0482365	1.66662	699
	12788510	4.99281	0.188568	5.76225	0.188568	5.03165	0.188568	5.21897	0.188568	0.0483388	1.66662	700
TTC34	12736345	7.11655	0.121359	7.30132	0.121359	6.92048	0.121359	7.44679	0.121359	0.0483562	1.66662	701
	12913025	7.61424	0.604062	8.39092	0.604062	8.42361	0.604062	10.287	0.604062	0.0484406	1.66662	702
	12768468	12.8221	0.430651	12.8616	0.430651	13.7444	0.430651	11.7659	0.430651	0.0484471	1.66662	703
	12677037	4.68164	0.220817	4.847	0.220817	5.48947	0.220817	5.45637	0.220817	0.0485575	1.66662	704
ADGRD1	12747120	6.03993	0.0910881	6.02415	0.0910881	5.75062	0.0910881	5.72255	0.0910881	0.0486255	1.66662	705
OR2B2	12803877	7.21643	0.165554	7.90874	0.165554	7.39017	0.165554	7.7066	0.165554	0.0486959	1.66662	706
SLC35E3	12865056	9.84126	0.116281	9.66647	0.116281	10.1748	0.116281	10.0073	0.116281	0.0487078	1.66662	707
CORO2B	12691915	7.36069	0.133201	7.39132	0.133201	6.95793	0.133201	7.54341	0.133201	0.0487645	1.66662	708
BRMS1L	12790006	7.40782	0.24083	7.04384	0.24083	6.32618	0.24083	7.01958	0.24083	0.0489245	1.66662	709
SLC25A28	12822932	9.91186	0.100792	10.3304	0.100792	9.98234	0.100792	9.97938	0.100792	0.048939	1.66662	710
ZNF184	12802155	8.05364	0.0991225	7.92816	0.0991225	7.8335	0.0991225	8.26367	0.0991225	0.0489458	1.66662	711
Olfr1308	12697687	6.59347	0.244219	6.16184	0.244219	7.09086	0.244219	7.12831	0.244219	0.0489601	1.66662	712
	12891421	12.2041	0.14257	12.0168	0.14257	12.4983	0.14257	12.5989	0.14257	0.0489733	1.66662	713
GPX6	12680761	4.88389	0.136533	5.11318	0.136533	5.277	0.136533	5.48924	0.136533	0.0489957	1.66662	714
Olfr315	12881859	7.36824	0.141955	6.98346	0.141955	6.72113	0.141955	7.0544	0.141955	0.0490543	1.66662	715
VN1R4	12748627	4.16679	0.130067	4.42397	0.130067	4.03477	0.130067	4.57371	0.130067	0.0491037	1.66662	716
TMC7	12818583	8.45905	0.217996	7.89331	0.217996	8.7882	0.217996	8.032	0.217996	0.0492078	1.66662	717
COL9A2	12836876	6.81473	0.11068	6.32311	0.11068	6.6649	0.11068	6.54986	0.11068	0.0493224	1.66662	718
RXFP2	12711414	6.61716	0.129114	6.34307	0.129114	6.285	0.129114	6.80226	0.129114	0.0493934	1.66662	719
	12892462	4.3232	0.065481	4.52696	0.065481	4.61606	0.065481	4.49505	0.065481	0.0494049	1.66662	720
	12748900	6.24078	0.082089	6.37941	0.082089	6.36768	0.082089	6.6099	0.082089	0.0494205	1.66662	721
	12739720	4.87411	0.130395	5.46765	0.130395	5.20437	0.130395	5.1313	0.130395	0.0494278	1.66662	722
	12676927	7.71963	0.320156	7.6369	0.320156	8.93493	0.320156	7.93146	0.320156	0.049573	1.66662	723
SOX4	12806987	7.41156	0.122688	7.35267	0.122688	7.7332	0.122688	7.81337	0.122688	0.0497121	1.66662	724
CLEC1B	12869222	9.63082	0.165608	10.3726	0.165608	9.89019	0.165608	9.88846	0.165608	0.0497275	1.66662	725
	12676535	7.50374	0.286084	7.84411	0.286084	7.00446	0.286084	8.2688	0.286084	0.0497553	1.66662	726
	12734309	7.76978	0.100597	7.9843	0.100597	7.55208	0.100597	7.89911	0.100597	0.0497637	1.66662	727
	12904535	7.18379	0.202927	6.78928	0.202927	6.66624	0.202927	7.49703	0.202927	0.0497656	1.66662	728
	12768735	10.4003	0.277751	10.6185	0.277751	10.9318	0.277751	9.70754	0.277751	0.0497673	1.66662	729
1 HUGO gene symbol.
2 Transcript ID from the Affymetrix Bovine 1.1ST Array.
3 LSMEANS value for the relative transcript abunance based on log2 averaged over the animals in the (Q1) high gain-high intake group (n=4). Q2 were high gain-low intake animals (n=4).
Q3 were low gain-low intake animals (n=4). Q4 were low gain-high intake animals (n=4).
4 Standard errors averaged over the animals in the Q1 (high gain-high intake) group. Q2 (high gain-low intake) animals. Q3 (low gain-low intake) group. Q4 (low gain-high intake) steers.
5 Nominal p-values.
6 False discovery rate (FDR) calculated with Benjamini-Hochberg Step-Up FDR-controlling procedure (Benjamini & Hochberg, 1994).
7 Rank based on order of genes by nominal p-value.
